# Supplementary material for: Landslide hazard early warning method for rock slopes using a hybrid LSTM-SARIMA data-driven model
Source: PLoS One. 2025 May 23;20(5):e0323650. doi: 10.1371/journal.pone.0323650 (PMC12101732; doi:10.1371/journal.pone.0323650)
Supplement: S1 Data — (XLSX) [file pone.0323650.s001.xlsx]

## Sheet: Sheet1
真实值	预测值
356.944	357.12
354.945	355.85
355.387	353.3
355.399	356.42
353.651	354.75
356.619	355.5
355.978	356.9
355.724	357.8
357.576	358.9
358.782	359.6
358.154	359.95
359.671	357.5
360.728	358.6
358.629	359.95
359.866	357.7
359.108	360.9
359.92	361.8
358.629	357.45
359.265	358.1
359.34	356.2
