# Supplementary material for: Landslide hazard early warning method for rock slopes using a hybrid LSTM-SARIMA data-driven model
Source: PLoS One. 2025 May 23;20(5):e0323650. doi: 10.1371/journal.pone.0323650 (PMC12101732; doi:10.1371/journal.pone.0323650)
Supplement: S2 File — (PY) [file pone.0323650.s002.py]

#!/usr/bin/env python
# coding: utf-8

# In[1]:


import numpy as np  # 导入numpy库
import matplotlib.pyplot as plt  # 导入matplotlib库，用于绘图
import pandas as pd  # 导入pandas库，用于数据处理和分析
from sklearn import preprocessing  # 导入preprocessing模块，用于数据预处理
from math import sqrt  # 导入sqrt函数，用于计算平方根
from sklearn.metrics import mean_squared_error, mean_absolute_error, r2_score  # 导入评估指标函数
import math  # 导入math库
from numpy import concatenate  # 导入concatenate函数，用于数组拼接
from sklearn.base import BaseEstimator, RegressorMixin  # 导入BaseEstimator和RegressorMixin类
from scipy.spatial.distance import cdist#导入 cdist 函数


# In[2]:


feanum = 1  # 特征数量
window = 5  # 窗口大小
Ra = 0.8  # 训练集所占比例
#更多模型咸鱼搜索机器学习之心，支持模型定制 
df1 = pd.read_csv('焦作.csv', usecols=[1])  # 从CSV文件中读取数据，仅使用第二列数据
train_d, test_d = df1[0:int(len(df1)*Ra)], df1[int(len(df1)*Ra):]  # 将数据集划分为训练集和测试集


# In[3]:


min_max_scaler = preprocessing.MinMaxScaler()  # 创建MinMaxScaler对象
df0 = min_max_scaler.fit_transform(df1)  # 对df1进行归一化处理
df = pd.DataFrame(df0, columns=df1.columns)  # 将归一化后的数据转换为DataFrame，列名与df1保持一致
#更多模型咸鱼搜索机器学习之心，支持模型定制 


# In[4]:


stock = df  # 将归一化后的DataFrame赋值给stock
seq_len = window  # 设置序列长度为window
amount_of_features = len(stock.columns)  # 获取列数，即特征数量
data = stock.values  # 将DataFrame转换为矩阵，即将stock的值提取出来
sequence_length = seq_len + 1  # 序列长度加1
result = []#更多模型咸鱼搜索机器学习之心，支持模型定制 
for index in range(len(data) - sequence_length):  # 循环 len(data) - sequence_length 次
    result.append(data[index: index + sequence_length])  # 将每个窗口大小为sequence_length的数据段添加到result中
result = np.array(result)  # 将result转换为NumPy数组
#更多模型咸鱼搜索机器学习之心，支持模型定制 
cut = len(test_d)  # 定义切割点，即测试集的长度
train = result[:-cut, :]  # 切割训练集，取前面的部分作为训练集
x_train = train[:, :-1]  # 训练集的特征部分，即除最后一列外的所有列
y_train = train[:, -1][:, -1]  # 训练集的目标值，即最后一列的最后一个元素
x_test = result[-cut:, :-1]  # 测试集的特征部分，即除最后一列外的所有列
y_test = result[-cut:, -1][:, -1]  # 测试集的目标值，即最后一列的最后一个元素
#更多模型咸鱼搜索机器学习之心，支持模型定制 
X_train = np.reshape(x_train, (x_train.shape[0], x_train.shape[1], amount_of_features))  # 将x_train的形状调整为(样本数量, 时间步长, 特征数量)
X_test = np.reshape(x_test, (x_test.shape[0], x_test.shape[1], amount_of_features))  # 将x_test的形状调整为(样本数量, 时间步长, 特征数量)


# In[5]:


X_train = X_train.reshape(len(X_train), window)  # 将X_train的形状调整为(样本数量, 窗口大小)
y_train = y_train.reshape(len(X_train))  # 将y_train的形状调整为(样本数量,)
X_test = X_test.reshape(cut, window)  # 将X_test的形状调整为(样本数量, 窗口大小)
y_test = y_test.reshape(cut)  # 将y_test的形状调整为(样本数量,)


# In[6]:


class LSSVMRegression(BaseEstimator, RegressorMixin):
    def __init__(self, gamma: float = 1.0, kernel: str = None, c: float = 1.0,
                 d: float = 2, sigma: float = 1.0):
        # 初始化函数，用于设置模型的参数
        self.gamma = gamma  # LSSVM模型的gamma参数
        self.c = c  # LSSVM模型的c参数
        self.d = d  # LSSVM模型的d参数
        self.sigma = sigma  # LSSVM模型的sigma参数
        #更多模型咸鱼搜索机器学习之心，支持模型定制 
        # 设置kernel参数，默认为'rbf'
        if kernel is None:
            self.kernel = 'rbf'
        else:
            self.kernel = kernel
        #更多模型咸鱼搜索机器学习之心，支持模型定制 
        # 根据kernel参数设置对应的核函数
        params = dict() # 创建一个空字典 params，用于存储核函数的参数
        if kernel == 'poly': # 如果核函数类型是多项式核函数（'poly'），则将 c 和 d 参数分别存储到 params 字典中
            params['c'] = c
            params['d'] = d
        elif kernel == 'rbf': # 如果核函数类型是高斯径向基核函数（'rbf'），则将 sigma 参数存储到 params 字典中
            params['sigma'] = sigma
        self.kernel_ = LSSVMRegression.__set_kernel(self.kernel, **params) 
        # 调用 LSSVMRegression 类中的 __set_kernel() 方法，传入核函数类型和对应的参数（通过 **params 将字典解包为关键字参数），
        # 返回设置好参数的核函数对象，并将其赋值给 self.kernel_ 属性

        self.x = None  # 训练集的输入数据
        self.y = None  # 训练集的输出数据
        self.coef_ = None  # 模型的权重系数
        self.intercept_ = None  # 模型的截距项

    def get_params(self, deep=True):
        # 获取模型的参数#更多模型咸鱼搜索机器学习之心，支持模型定制 
        return {"c": self.c, "d": self.d, "gamma": self.gamma,
                "kernel": self.kernel, "sigma":self.sigma}
    def set_params(self, **parameters):
        # 遍历 'parameters' 字典中的键值对
        for parameter, value in parameters.items():
            # 将 'self' 的属性名设置为 'parameter'，并赋值为对应的 'value'
            setattr(self, parameter, value)
        params = dict() # 创建一个空字典，用于存储特定的核函数参数
        if self.kernel == 'poly':  # 如果核函数是多项式核函数，设置参数 'c' 和 'd'
            params['c'] = self.c
            params['d'] = self.d
        elif self.kernel == 'rbf':  # 如果核函数是径向基函数（RBF）核函数，设置参数 'sigma'
            params['sigma'] = self.sigma
        self.kernel_ = LSSVMRegression.__set_kernel(self.kernel, **params)
        # 调用 LSSVMRegression 类的 __set_kernel 方法，设置 kernel_ 属性为相应的核函数
        return self # 返回结果 self#更多模型咸鱼搜索机器学习之心，支持模型定制 

    def set_attributes(self, **parameters):
        # 遍历 'parameters' 字典中的键值对
        for param, value in parameters.items():
            # 如果键是 'intercept_'，将值赋给 self.intercept_
            if param == 'intercept_':
                self.intercept_ = value
            elif param == 'coef_': # 如果键是 'coef_'，将值赋给 self.coef_
                self.coef_ = value
            elif param == 'support_':  # 如果键是 'support_'，将值赋给 self.x
                self.x = value

    def __set_kernel(name: str, **params):# 定义线性核函数
        def linear(xi, xj):
            return np.dot(xi, xj.T)

        def poly(xi, xj, c=params.get('c', 1.0), d=params.get('d', 2)): # 定义多项式核函数
            return ((np.dot(xi, xj.T))/c  + 1)**d
        
        def rbf(xi, xj, sigma=params.get('sigma', 1.0)): # 定义径向基函数（RBF）核函数
            #更多模型咸鱼搜索机器学习之心，支持模型定制 
            if (xi.ndim == 2 and xi.ndim == xj.ndim):   # 计算欧几里德距离的平方，并应用 RBF 核函数
                return np.exp(-(cdist(xi, xj, metric='sqeuclidean'))/(2*(sigma**2)))
            elif ((xi.ndim < 2) and (xj.ndim < 3)):
                ax = len(xj.shape)-1 
                # 计算包含向量和标量的 RBF 核函数
                return np.exp(-(np.dot(xi, xi) + (xj**2).sum(axis=ax)
                                - 2*np.dot(xi, xj.T))/(2*(sigma**2)))
            else:
                message = "rbf内核不适合于有等级的数组 >2"
                raise Exception(message)
        #更多模型咸鱼搜索机器学习之心，支持模型定制 
        kernels = {'linear': linear, 'poly': poly, 'rbf': rbf}  # 定义包含不同核函数的字典
        # 如果给定的核函数名称在字典中存在，则返回相应的核函数
        if kernels.get(name) is not None:
            return kernels[name]
        else: 
            message = "Kernel "+name+" 没有实施。请从以下方面选择 : "
            message += str(list(kernels.keys())).strip('[]')
            raise KeyError(message)

    def __OptimizeParams(self):
        # 计算核矩阵 Omega
        Omega = self.kernel_(self.x, self.x)
        # 创建全为 1 的数组 Ones
        Ones = np.array([[1]]*len(self.y)) 
        # 计算广义逆 A_dag
        A_dag = np.linalg.pinv(np.block([
            [0,                           Ones.T                      ],
            [Ones,   Omega + self.gamma**-1 * np.identity(len(self.y))]
        ]))
        # 创建目标向量 B
        B = np.concatenate((np.array([0]), self.y), axis=None)
       # 解线性方程组，得到拟合的参数
        solution = np.dot(A_dag, B)
        self.intercept_ = solution[0]
        self.coef_      = solution[1:]
        
    def fit(self, X: np.ndarray, y: np.ndarray):
        # 检查输入数据类型，并转换为 numpy 数组
        if isinstance(X, (pd.DataFrame, pd.Series)): 
            Xloc = X.to_numpy()
        else:
            Xloc = X
        if isinstance(y, (pd.DataFrame, pd.Series)):
            yloc = y.to_numpy()
        else:
            yloc = y
         # 检查输入数据的维度，并进行拟合操作
        if (Xloc.ndim == 2) and (yloc.ndim == 1):
            self.x = Xloc
            self.y = yloc
            self.__OptimizeParams()
        else:
            message = "拟合过程需要一个二维的numpy数组的特征 "                "和一维目标阵列"
            raise Exception(message)
    def predict(self, X: np.ndarray)->np.ndarray:
        # 计算测试数据与训练数据之间的核矩阵 Ker
        Ker = self.kernel_(X, self.x) 
         # 根据参数和核矩阵进行预测
        Y = np.dot(self.coef_, Ker.T) + self.intercept_
        return Y


# In[7]:


clfrbf = LSSVMRegression(gamma=100, kernel='rbf', sigma=2)  # 创建一个LSSVM回归模型对象，设置gamma值为100，核函数为'rbf'，sigma为2

clfrbf.fit(X_train, y_train)  # 使用训练数据X_train和标签y_train拟合模型

print("b = ", clfrbf.intercept_)  # 输出模型的截距项b
print("a_i = ", clfrbf.coef_)  # 输出模型的系数a_i


# In[8]:


#在训练集上的拟合结果
y_train_predict=clfrbf.predict(X_train)
#在测试集上的预测
y_test_predict=clfrbf.predict(X_test)


# In[9]:


X = pd.DataFrame(y_test)  # 将y_test转换为DataFrame，并将其赋值给变量X
Y = pd.DataFrame(y_test_predict)  # 将y_test_predict转换为DataFrame，并将其赋值给变量Y
X = min_max_scaler.inverse_transform(X)  # 使用min_max_scaler对X进行逆标准化
Y = min_max_scaler.inverse_transform(Y)  # 使用min_max_scaler对Y进行逆标准化


# In[10]:


testScore = math.sqrt(mean_squared_error(X, Y))  # 计算X和Y之间的均方根误差（RMSE）
print('RMSE为：%.3f ' %(testScore))  # 打印RMSE的值

testScore = mean_absolute_error(X, Y)  # 计算X和Y之间的平均绝对误差（MAE）
print('MAE为：%.3f ' %(testScore))  # 打印MAE的值

testScore = r2_score(X, Y)  # 计算X和Y之间的R平方值（R2）
print('R2为：%.3f ' %(testScore))  # 打印R2的值


# In[11]:


plt.figure(figsize=(10, 4), dpi=150)  # 创建一个图形窗口，设置图形的尺寸为宽度10英寸，高度4英寸，dpi为150

plt.plot(X, label="Actual", color='red', linewidth=4)  # 绘制实际值曲线，设置线条颜色为红色，线宽为4
plt.plot(Y, color='blue', label='Prediction', linewidth=2.5, linestyle="--")  # 绘制预测值曲线，设置线条颜色为蓝色，线宽为2.5，线型为虚线

plt.title('Prediction', size=15)  # 设置图表的标题为'Prediction'，字体大小为15
plt.ylabel('AQI', size=15)  # 设置y轴的标签为'AQI'，字体大小为15
plt.xlabel('time/day', size=15)  # 设置x轴的标签为'time/day'，字体大小为15

plt.legend()  # 显示图例

plt.show()  # 显示图形


# In[ ]:
