# Supplementary material for: Landslide hazard early warning method for rock slopes using a hybrid LSTM-SARIMA data-driven model
Source: PLoS One. 2025 May 23;20(5):e0323650. doi: 10.1371/journal.pone.0323650 (PMC12101732; doi:10.1371/journal.pone.0323650)
Supplement: S3 File — (IPYNB) [file pone.0323650.s003.ipynb]

# %% [code]
import numpy as np
import pandas as pd
import matplotlib.pyplot as plt
from sklearn.preprocessing import MinMaxScaler
from tensorflow.keras.models import Sequential
from tensorflow.keras.layers import LSTM, Dense
from tensorflow.keras.optimizers import Adam

# 读取数据
data = pd.read_excel('J1位移-yc.xlsx')

# 将时间列转换为时间戳
data['Time'] = pd.to_datetime(data['Time'])

# 数据预处理
scaler = MinMaxScaler(feature_range=(0, 1))
scaled_data = scaler.fit_transform(data.iloc[:, 1].values.reshape(-1, 1))

# 准备数据
def prepare_data(data, time_steps):
    X, y = [], []
    for i in range(len(data) - time_steps):
        X.append(data[i:(i + time_steps), 0])
        y.append(data[i + time_steps, 0])
    return np.array(X), np.array(y)

# 将数据集分为训练集和测试集
split = int(0.8 * len(data))
X_train, X_test = X[:split], X[split:]
y_train, y_test = y[:split], y[split:]

time_steps = 24  # 时间步
X_train, y_train = prepare_data(X_train, time_steps)
X_test, y_test = prepare_data(X_test, time_steps)


# 调整输入数据的形状
X_train = X_train.reshape((X_train.shape[0], X_train.shape[1], 1))
X_test = X_test.reshape((X_test.shape[0], X_test.shape[1], 1))

# 构建LSTM模型
num_units = 50
num_layers = 2  # LSTM层数
bias = True
dropout = 0.2
input_size = X_train.shape[1]

model = Sequential()
for _ in range(num_layers):
    model.add(LSTM(units=num_units, return_sequences=True, input_shape=(time_steps, 1), bias_regularizer='l2', dropout=dropout))
model.add(Dense(units=1))

# 编译模型
optimizer = Adam(learning_rate=0.001)
model.compile(optimizer=optimizer, loss='mean_squared_error')

# 训练模型
history = model.fit(X_train, y_train, epochs=100, batch_size=32, validation_data=(X_test, y_test), verbose=1)

# 绘制损失曲线
plt.plot(history.history['loss'], label='Training Loss')
plt.plot(history.history['val_loss'], label='Validation Loss')
plt.title('Training and Validation Loss')
plt.xlabel('Epoch')
plt.ylabel('Loss')
plt.legend()
plt.show()

# 预测
predicted = model.predict(X_test)
predicted = predicted.reshape(-1, 1)


# 将数据逆归一化
predicted = scaler.inverse_transform(predicted)
y_test = scaler.inverse_transform(y_test.reshape(-1, 1))

# 计算误差
mse = np.mean((predicted[:len(y_test)] - y_test) ** 2)

print("Mean Squared Error:", mse)

# 导出预测结果到Excel
future_predictions = []
last_data_point = scaled_data[-time_steps:]
for _ in range(10 * 24):
    prediction = model.predict(last_data_point.reshape(1, -1, 1))
    future_predictions.append(prediction[0][0])
    last_data_point = np.roll(last_data_point, -1)
    last_data_point[-1] = prediction[0][0]

future_predictions = scaler.inverse_transform(np.array(future_predictions).reshape(-1, 1))

future_dates = pd.date_range(start=data.iloc[-1, 0], periods=10*24, freq='30T')
future_df = pd.DataFrame({'Time': future_dates, 'Predicted Displacement': future_predictions.flatten()})
future_df.to_excel('LSTM6.xlsx', index=False)


# %% [code]
