# Supplementary material for: Landslide hazard early warning method for rock slopes using a hybrid LSTM-SARIMA data-driven model
Source: PLoS One. 2025 May 23;20(5):e0323650. doi: 10.1371/journal.pone.0323650 (PMC12101732; doi:10.1371/journal.pone.0323650)
Supplement: S4 Data — (XLSX) [file pone.0323650.s004.xlsx]

## Sheet: Sheet1
Time	Trend
2021-07-16 10:20:56	3.36102
2021-07-16 11:20:52	3.40668
2021-07-16 12:20:27	3.4525
2021-07-16 13:20:37	3.49875
2021-07-16 14:20:49	3.54583
2021-07-16 15:20:33	3.59403
2021-07-16 16:20:15	3.64366
2021-07-16 17:20:14	3.69494
2021-07-16 18:20:45	3.74816
2021-07-16 19:20:13	3.80348
2021-07-16 20:20:12	3.86096
2021-07-16 21:20:11	3.92033
2021-07-16 22:20:14	3.98078
2021-07-16 23:20:15	4.0404
2021-07-17 00:20:23	4.09679
2021-07-17 01:20:37	4.14765
2021-07-17 02:20:40	4.19099
2021-07-17 03:20:51	4.2256
2021-07-17 04:20:12	4.25168
2021-07-17 05:20:38	4.27083
2021-07-17 06:20:11	4.28561
2021-07-17 07:20:05	4.29926
2021-07-17 08:20:37	4.31564
2021-07-17 09:20:59	4.33843
2021-07-17 10:20:33	4.37048
2021-07-17 11:20:17	4.41377
2021-07-17 12:20:16	4.46952
2021-07-17 13:20:58	4.53809
2021-07-17 14:20:28	4.6191
2021-07-17 15:20:23	4.71139
2021-07-17 16:20:32	4.81297
2021-07-17 17:20:26	4.9207
2021-07-17 18:20:26	5.03057
2021-07-17 19:20:33	5.13798
2021-07-17 20:20:41	5.2385
2021-07-17 21:20:54	5.3287
2021-07-17 22:20:28	5.40634
2021-07-17 23:20:46	5.47069
2021-07-18 00:20:03	5.52254
2021-07-18 01:20:12	5.56372
2021-07-18 02:20:04	5.59632
2021-07-18 03:20:26	5.62238
2021-07-18 04:20:14	5.64341
2021-07-18 05:20:23	5.66064
2021-07-18 06:21:01	5.67497
2021-07-18 07:20:52	5.68696
2021-07-18 08:20:11	5.69697
2021-07-18 09:20:37	5.70522
2021-07-18 10:20:24	5.7109
2021-07-18 11:20:57	5.71268
2021-07-18 12:21:32	5.70849
2021-07-18 13:21:17	5.69643
2021-07-18 14:20:34	5.67469
2021-07-18 15:20:34	5.64247
2021-07-18 16:21:10	5.59979
2021-07-19 11:20:46	5.54799
2021-07-19 12:20:30	5.48922
2021-07-19 13:20:48	5.42616
2021-07-19 14:20:48	5.36157
2021-07-19 15:20:58	5.29785
2021-07-19 16:23:04	5.23636
2021-07-19 17:20:58	5.17717
2021-07-19 18:21:21	5.1192
2021-07-19 19:20:24	5.06053
2021-07-19 20:20:36	4.99903
2021-07-19 21:20:30	4.93323
2021-07-19 22:20:45	4.86273
2021-07-19 23:21:00	4.78858
2021-07-20 00:21:03	4.71269
2021-07-20 01:20:48	4.6376
2021-07-20 06:21:34	4.56619
2021-07-20 07:20:47	4.50155
2021-07-20 08:21:03	4.44652
2021-07-20 09:21:22	4.40376
2021-07-20 10:20:36	4.37579
2021-07-20 11:20:37	4.36445
2021-07-20 12:20:42	4.37065
2021-07-20 13:20:55	4.39454
2021-07-20 14:20:36	4.43566
2021-07-20 15:20:46	4.49284
2021-07-20 16:21:22	4.56438
2021-07-20 17:20:58	4.64855
2021-07-20 18:20:38	4.74351
2021-07-20 19:20:39	4.84719
2021-07-20 20:20:57	4.95687
2021-07-20 21:20:58	5.06945
2021-07-20 22:21:02	5.18141
2021-07-20 23:20:58	5.28878
2021-07-21 00:20:59	5.38741
2021-07-21 01:21:01	5.47376
2021-07-21 02:21:09	5.54477
2021-07-21 04:21:14	5.59891
2021-07-21 05:20:29	5.63678
2021-07-21 06:20:34	5.66102
2021-07-21 07:20:42	5.67629
2021-07-21 08:20:57	5.68848
2021-07-21 09:21:26	5.70337
2021-07-21 10:21:02	5.72574
2021-07-21 11:21:08	5.7591
2021-07-21 12:20:42	5.80501
2021-07-21 13:21:08	5.86379
2021-07-21 14:21:19	5.93441
2021-07-21 15:20:33	6.01425
2021-07-21 16:20:43	6.09892
2021-07-21 17:20:56	6.18231
2021-07-21 18:20:59	6.25752
2021-07-21 19:22:00	6.3182
2021-07-21 20:21:58	6.35902
2021-07-21 21:21:00	6.37673
2021-07-21 22:21:17	6.37062
2021-07-21 23:21:18	6.34159
2021-07-22 00:21:30	6.2908
2021-07-22 01:20:48	6.22004
2021-07-22 02:21:10	6.13143
2021-07-22 03:21:09	6.02743
2021-07-22 05:20:40	5.91117
2021-07-22 06:20:57	5.7869
2021-07-22 07:21:19	5.65918
2021-07-22 08:20:56	5.53266
2021-07-22 09:22:49	5.41189
2021-07-22 10:20:43	5.30061
2021-07-22 11:21:46	5.20162
2021-07-22 12:21:26	5.11696
2021-07-22 13:21:06	5.04769
2021-07-22 14:21:05	4.99345
2021-07-22 15:21:06	4.95298
2021-07-22 19:17:17	4.92449
2021-07-22 20:20:55	4.90546
2021-07-22 21:20:56	4.89297
2021-07-22 22:21:00	4.88388
2021-07-22 23:21:04	4.87518
2021-07-23 00:21:02	4.86419
2021-07-23 03:20:56	4.84941
2021-07-23 04:21:08	4.83084
2021-07-23 06:21:21	4.81011
2021-07-23 07:21:28	4.79025
2021-07-23 08:21:32	4.77506
2021-07-23 09:20:36	4.7685
2021-07-23 10:21:09	4.77396
2021-07-23 11:21:26	4.79413
2021-07-23 12:24:48	4.83083
2021-07-23 13:22:53	4.88476
2021-07-23 14:20:57	4.95545
2021-07-23 15:22:04	5.04106
2021-07-23 16:22:23	5.13876
2021-07-23 17:21:18	5.24471
2021-07-23 18:21:21	5.35489
2021-07-23 19:21:23	5.46505
2021-07-23 20:21:18	5.57184
2021-07-23 21:21:33	5.67291
2021-07-23 23:21:51	5.76648
2021-07-24 00:22:14	5.8513
2021-07-24 01:22:06	5.92704
2021-07-24 02:21:08	5.99389
2021-07-24 03:22:26	6.0527
2021-07-24 04:21:32	6.10589
2021-07-24 05:21:38	6.15673
2021-07-24 06:21:54	6.20925
2021-07-24 07:21:46	6.26777
2021-07-24 08:21:10	6.33616
2021-07-24 09:21:24	6.41686
2021-07-24 10:21:55	6.51095
2021-07-24 11:20:09	6.6178
2021-07-24 12:21:14	6.73509
2021-07-24 13:20:51	6.85879
2021-07-24 14:22:15	6.98346
2021-07-24 15:21:13	7.10255
2021-07-24 16:21:45	7.20889
2021-07-24 18:20:59	7.29554
2021-07-24 20:21:17	7.35689
2021-07-24 21:23:20	7.38932
2021-07-24 22:21:13	7.39062
2021-07-24 23:20:36	7.36132
2021-07-25 00:20:41	7.30456
2021-07-25 07:21:19	7.22482
2021-07-25 08:21:28	7.12727
2021-07-25 09:20:36	7.01818
2021-07-25 10:21:13	6.90337
2021-07-25 11:20:57	6.78758
2021-07-25 12:20:56	6.67481
2021-07-25 13:20:58	6.56799
2021-07-25 18:20:33	6.46905
2021-07-25 19:21:08	6.37874
2021-07-25 20:21:19	6.2968
2021-07-25 21:20:32	6.22188
2021-07-25 22:20:36	6.15201
2021-07-25 23:20:36	6.08482
2021-07-26 01:20:53	6.0186
2021-07-26 03:20:58	5.95297
2021-07-26 08:20:33	5.8889
2021-07-26 09:20:39	5.82828
2021-07-26 10:20:49	5.77373
2021-07-26 12:21:11	5.72765
2021-07-26 13:20:36	5.6916
2021-07-26 14:21:07	5.6662
2021-07-26 15:20:56	5.65116
2021-07-26 16:20:55	5.64545
2021-07-26 17:21:16	5.64706
2021-07-26 18:20:34	5.653
2021-07-26 19:20:36	5.65956
2021-07-26 20:20:36	5.66297
2021-07-26 21:20:38	5.65977
2021-07-26 22:20:45	5.64778
2021-07-26 23:21:16	5.62597
2021-07-27 00:21:26	5.59434
2021-07-27 01:20:40	5.55401
2021-07-27 02:20:47	5.50674
2021-07-27 03:21:02	5.45428
2021-07-27 04:21:17	5.39856
2021-07-27 05:20:59	5.34188
2021-07-27 06:21:09	5.28622
2021-07-27 07:21:18	5.23318
2021-07-27 09:20:41	5.18362
2021-07-27 10:21:09	5.13794
2021-07-27 11:20:31	5.09582
2021-07-27 12:20:49	5.05632
2021-07-27 13:19:56	5.01794
2021-07-27 17:21:01	4.97921
2021-07-27 19:20:54	4.93895
2021-07-27 21:20:28	4.89649
2021-07-27 22:20:28	4.85203
2021-07-27 23:20:36	4.80703
2021-07-28 00:20:47	4.76364
2021-07-28 01:20:37	4.72391
2021-07-28 06:20:42	4.68973
2021-07-28 07:20:36	4.66248
2021-07-28 08:20:44	4.64348
2021-07-28 09:20:44	4.63401
2021-07-28 10:21:10	4.63526
2021-07-28 11:21:18	4.64835
2021-07-28 13:20:52	4.67424
2021-07-28 14:20:47	4.71324
2021-07-28 15:21:00	4.76539
2021-07-28 16:20:58	4.83041
2021-07-28 17:20:36	4.90746
2021-07-28 18:22:01	4.99539
2021-07-28 19:22:09	5.0927
2021-07-28 20:22:12	5.19784
2021-07-28 21:22:17	5.30974
2021-07-28 22:22:46	5.42829
2021-07-28 23:22:29	5.55474
2021-07-29 12:22:17	5.69127
2021-07-29 13:22:40	5.84014
2021-07-29 14:20:58	6.00303
2021-07-29 15:20:57	6.18066
2021-07-29 16:20:54	6.37223
2021-07-29 17:20:56	6.57548
2021-07-29 18:20:56	6.78688
2021-07-29 19:20:53	7.00148
2021-07-29 20:21:03	7.21303
2021-07-29 21:21:04	7.41371
2021-07-29 22:20:57	7.59411
2021-07-29 23:20:57	7.7443
2021-07-30 01:17:15	7.85553
2021-07-30 02:20:59	7.92177
2021-07-30 04:21:02	7.94079
2021-07-30 05:20:23	7.91539
2021-07-30 13:20:52	7.85213
2021-07-30 14:20:52	7.75968
2021-07-30 15:20:54	7.64735
2021-07-30 16:20:55	7.52389
2021-07-30 17:20:54	7.39618
2021-07-30 18:21:02	7.26943
2021-07-30 19:20:43	7.14734
2021-07-30 20:20:45	7.0321
2021-07-30 21:20:35	6.92451
2021-07-30 22:20:44	6.8251
2021-07-30 23:20:38	6.734
2021-07-31 00:20:25	6.65101
2021-07-31 01:20:36	6.57567
2021-07-31 02:20:33	6.50809
2021-07-31 03:20:31	6.44806
2021-07-31 04:20:32	6.39553
2021-07-31 05:20:22	6.35133
2021-07-31 06:20:24	6.31687
2021-07-31 08:20:20	6.29357
2021-07-31 09:20:01	6.28287
2021-07-31 10:20:21	6.28586
2021-07-31 11:20:19	6.30325
2021-07-31 12:20:18	6.33556
2021-07-31 13:20:18	6.38322
2021-07-31 14:20:27	6.44646
2021-07-31 15:20:57	6.52537
2021-07-31 16:20:46	6.61918
2021-07-31 17:20:18	6.72639
2021-07-31 18:20:46	6.84425
2021-07-31 19:20:17	6.96909
2021-07-31 20:20:19	7.09642
2021-07-31 21:20:19	7.22114
2021-07-31 22:20:18	7.33835
2021-07-31 23:20:20	7.44371
2021-08-01 00:20:19	7.53368
2021-08-01 01:20:19	7.60553
2021-08-01 02:20:19	7.65752
2021-08-01 03:20:19	7.68813
2021-08-01 04:20:21	7.69601
2021-08-01 05:20:25	7.68041
2021-08-01 06:20:22	7.64144
2021-08-01 07:20:28	7.58074
2021-08-01 08:20:32	7.50144
2021-08-01 09:20:55	7.40819
2021-08-01 10:20:54	7.30673
2021-08-01 11:20:48	7.20325
2021-08-01 14:20:51	7.10323
2021-08-01 15:20:47	7.01127
2021-08-01 16:20:53	6.93054
2021-08-01 17:20:45	6.86272
2021-08-01 18:20:48	6.80839
2021-08-01 19:21:01	6.76709
2021-08-01 20:20:58	6.73768
2021-08-01 21:20:57	6.71862
2021-08-01 22:20:47	6.7083
2021-08-01 23:20:46	6.70477
2021-08-02 00:20:46	6.70588
2021-08-02 01:20:48	6.70929
2021-08-02 02:21:03	6.71212
2021-08-02 03:20:36	6.71129
2021-08-02 04:20:45	6.70363
2021-08-02 05:20:34	6.68656
2021-08-02 06:20:50	6.65953
2021-08-02 07:21:00	6.62412
2021-08-02 08:21:05	6.58316
2021-08-02 09:20:56	6.54043
2021-08-02 10:20:51	6.49982
2021-08-02 12:20:39	6.46425
2021-08-02 13:20:45	6.4357
2021-08-02 14:20:40	6.41512
2021-08-02 15:20:39	6.40278
2021-08-02 16:20:56	6.39844
2021-08-02 17:20:56	6.4015
2021-08-02 18:20:53	6.411
2021-08-02 19:20:50	6.42589
2021-08-02 20:20:55	6.44498
2021-08-02 21:20:48	6.46666
2021-08-02 22:21:01	6.48886
2021-08-02 23:20:48	6.50889
2021-08-03 00:20:56	6.52361
2021-08-03 01:20:59	6.52934
2021-08-03 02:20:56	6.52233
2021-08-03 03:21:01	6.49857
2021-08-03 04:20:57	6.45465
2021-08-03 05:20:44	6.38907
2021-08-03 06:21:03	6.30279
2021-08-03 07:20:50	6.1989
2021-08-03 08:20:44	6.08265
2021-08-03 09:20:50	5.96055
2021-08-03 10:20:53	5.83878
2021-08-03 11:20:55	5.72308
2021-08-03 12:20:52	5.61862
2021-08-03 13:20:52	5.53017
2021-08-03 14:20:52	5.4623
2021-08-03 15:20:50	5.41928
2021-08-03 16:20:53	5.40463
2021-08-03 17:20:50	5.42104
2021-08-03 18:21:15	5.47007
2021-08-03 19:20:52	5.55228
2021-08-03 20:20:53	5.66733
2021-08-03 21:24:41	5.81394
2021-08-03 22:20:42	5.99001
2021-08-03 23:20:44	6.1925
2021-08-04 00:20:43	6.41747
2021-08-04 01:20:50	6.65995
2021-08-04 02:20:41	6.91399
2021-08-04 03:20:40	7.1727
2021-08-04 04:20:21	7.42859
2021-08-04 05:20:31	7.67398
2021-08-04 06:20:33	7.90113
2021-08-04 07:20:19	8.10321
2021-08-04 08:20:47	8.27443
2021-08-04 09:20:29	8.41011
2021-08-04 10:20:27	8.50598
2021-08-04 12:20:18	8.55869
2021-08-04 16:19:37	8.56595
2021-08-04 17:20:43	8.52678
2021-08-04 18:20:32	8.44144
2021-08-04 20:20:41	8.31236
2021-08-05 02:20:40	8.1442
2021-08-05 06:20:34	7.94291
2021-08-05 07:20:46	7.71548
2021-08-05 08:20:47	7.46989
2021-08-05 09:20:52	7.21418
2021-08-05 11:20:31	6.95578
2021-08-05 12:20:59	6.7016
2021-08-05 13:20:33	6.45769
2021-08-05 14:20:30	6.22899
2021-08-05 15:17:25	6.01956
2021-08-05 16:20:31	5.83278
2021-08-05 17:20:34	5.67114
2021-08-05 18:20:36	5.53637
2021-08-05 19:20:34	5.42966
2021-08-05 20:20:36	5.35174
2021-08-05 21:20:35	5.30288
2021-08-05 22:20:27	5.28304
2021-08-05 23:20:28	5.29187
2021-08-06 06:20:11	5.3287
2021-08-06 07:20:28	5.39226
2021-08-06 08:20:30	5.48074
2021-08-06 09:20:23	5.59199
2021-08-06 10:20:32	5.72344
2021-08-06 11:20:36	5.87213
2021-08-06 12:20:49	6.03479
2021-08-06 13:20:32	6.20831
2021-08-06 14:20:19	6.38979
2021-08-06 15:20:11	6.5768
2021-08-06 16:20:41	6.76722
2021-08-06 17:20:33	6.95929
2021-08-06 18:20:32	7.15111
2021-08-06 19:20:31	7.34091
2021-08-06 20:20:31	7.52672
2021-08-06 21:20:18	7.70636
2021-08-06 22:20:11	7.87747
2021-08-06 23:20:13	8.03735
2021-08-07 00:20:05	8.18255
2021-08-07 01:20:08	8.30953
2021-08-07 02:20:23	8.41484
2021-08-07 03:20:21	8.49548
2021-08-07 04:20:15	8.5499
2021-08-07 05:19:52	8.57861
2021-08-07 06:20:23	8.58394
2021-08-07 07:19:54	8.57055
2021-08-07 08:20:16	8.54465
2021-08-07 09:20:11	8.51265
2021-08-07 10:20:11	8.48026
2021-08-07 11:19:50	8.45178
2021-08-07 12:20:10	8.42984
2021-08-07 13:19:55	8.41537
2021-08-07 14:20:12	8.40813
2021-08-07 15:20:15	8.4069
2021-08-07 16:20:16	8.40991
2021-08-07 17:20:15	8.41459
2021-08-07 18:20:16	8.41826
2021-08-07 19:20:15	8.41829
2021-08-07 20:20:19	8.41267
2021-08-07 21:20:22	8.40023
2021-08-07 22:20:27	8.38069
2021-08-07 23:20:18	8.3543
2021-08-08 00:20:19	8.32175
2021-08-08 01:20:21	8.28395
2021-08-08 02:20:06	8.24179
2021-08-08 03:20:07	8.1965
2021-08-08 06:20:05	8.14997
2021-08-08 07:20:13	8.10472
2021-08-08 08:20:16	8.06371
2021-08-08 09:20:05	8.03017
2021-08-08 10:20:06	8.0072
2021-08-08 11:20:23	7.99715
2021-08-08 12:20:19	8.00171
2021-08-08 13:20:18	8.02185
2021-08-08 14:20:18	8.05754
2021-08-08 15:20:19	8.1079
2021-08-08 16:20:08	8.17182
2021-08-08 17:20:04	8.24788
2021-08-08 18:20:06	8.33448
2021-08-08 19:20:06	8.43001
2021-08-08 21:19:53	8.53269
2021-08-08 22:20:07	8.6401
2021-08-09 00:20:31	8.74899
2021-08-09 13:20:14	8.85555
2021-08-10 05:22:00	8.9557
2021-08-10 08:19:53	9.04634
2021-08-10 09:08:55	9.12602
2021-08-10 09:20:08	9.19552
2021-08-10 10:22:27	9.25737
2021-08-10 11:22:41	9.31552
2021-08-10 12:20:27	9.37381
2021-08-10 13:20:16	9.43523
2021-08-10 14:20:09	9.50115
2021-08-10 15:20:11	9.57133
2021-08-10 17:20:09	9.64376
2021-08-10 18:19:59	9.71515
2021-08-10 19:20:21	9.78122
2021-08-11 08:20:07	9.83812
2021-08-11 09:20:06	9.88293
2021-08-11 10:19:24	9.91421
2021-08-11 11:20:08	9.93195
2021-08-11 12:21:38	9.93751
2021-08-11 13:20:22	9.93239
2021-08-11 14:20:17	9.91826
2021-08-11 15:20:32	9.8964
2021-08-11 16:20:08	9.86754
2021-08-11 17:19:51	9.83242
2021-08-11 18:19:47	9.79161
2021-08-11 19:20:15	9.74517
2021-08-11 20:20:11	9.69304
2021-08-11 21:20:07	9.63542
2021-08-11 22:20:25	9.57243
2021-08-11 23:20:10	9.50432
2021-08-12 00:21:23	9.43138
2021-08-12 01:20:10	9.35421
2021-08-12 02:19:37	9.27359
2021-08-12 03:20:02	9.19066
2021-08-12 04:20:03	9.10709
2021-08-12 05:20:11	9.02523
2021-08-12 06:19:47	8.94786
2021-08-12 07:22:15	8.87808
2021-08-12 08:20:15	8.81883
2021-08-12 09:20:08	8.77259
2021-08-12 10:20:02	8.74134
2021-08-12 11:20:19	8.72689
2021-08-12 12:20:10	8.73067
2021-08-12 13:20:15	8.75362
2021-08-12 14:20:10	8.79617
2021-08-12 15:20:30	8.85825
2021-08-12 16:20:07	8.93879
2021-08-12 17:20:25	9.03577
2021-08-12 18:20:22	9.14644
2021-08-12 19:20:16	9.26765
2021-08-12 20:20:19	9.39597
2021-08-12 21:20:10	9.52817
2021-08-12 22:20:07	9.66129
2021-08-12 23:19:51	9.79272
2021-08-13 00:21:20	9.91993
2021-08-13 01:20:09	10.0403
2021-08-13 02:20:09	10.1509
2021-08-13 03:20:19	10.2494
2021-08-13 04:20:21	10.335
2021-08-13 05:20:08	10.4083
2021-08-13 06:20:01	10.4714
2021-08-13 07:22:47	10.5281
2021-08-13 08:20:17	10.5825
2021-08-13 09:20:18	10.6376
2021-08-13 10:20:27	10.696
2021-08-13 11:20:09	10.7592
2021-08-13 12:20:06	10.8279
2021-08-13 13:20:05	10.9021
2021-08-13 16:17:30	10.9812
2021-08-13 17:20:17	11.0643
2021-08-13 18:20:14	11.1495
2021-08-13 19:20:16	11.2344
2021-08-13 20:20:19	11.3156
2021-08-13 21:20:11	11.3891
2021-08-13 22:20:21	11.4503
2021-08-13 23:20:00	11.4945
2021-08-14 00:20:11	11.5179
2021-08-14 01:20:11	11.5177
2021-08-14 02:22:54	11.4925
2021-08-14 04:20:06	11.4434
2021-08-14 05:20:06	11.374
2021-08-14 07:19:43	11.2904
2021-08-14 08:20:19	11.2006
2021-08-14 09:20:16	11.1136
2021-08-14 10:20:18	11.0387
2021-08-14 11:20:18	10.9836
2021-08-14 12:20:19	10.9541
2021-08-14 13:20:19	10.9538
2021-08-14 14:20:17	10.9842
2021-08-14 15:20:17	11.045
2021-08-14 16:20:19	11.1335
2021-08-14 17:20:13	11.2454
2021-08-14 18:20:16	11.3745
2021-08-14 19:19:54	11.5137
2021-08-14 20:20:17	11.6548
2021-08-14 21:20:16	11.7895
2021-08-14 22:20:19	11.9102
2021-08-14 23:20:15	12.0097
2021-08-15 00:19:56	12.0827
2021-08-15 01:20:31	12.1262
2021-08-15 03:21:34	12.1392
2021-08-15 04:20:19	12.1233
2021-08-15 05:20:10	12.0828
2021-08-15 06:20:09	12.0237
2021-08-15 07:20:17	11.9543
2021-08-15 08:20:15	11.8839
2021-08-15 09:21:27	11.8214
2021-08-15 10:20:14	11.7754
2021-08-15 11:20:13	11.7521
2021-08-15 12:20:16	11.7556
2021-08-15 13:19:47	11.7872
2021-08-15 14:20:14	11.846
2021-08-15 15:20:13	11.9286
2021-08-15 16:19:56	12.0301
2021-08-15 17:22:43	12.1431
2021-08-15 18:20:15	12.2595
2021-08-15 19:20:17	12.3698
2021-08-15 20:20:16	12.465
2021-08-15 21:20:17	12.5363
2021-08-15 22:20:18	12.5767
2021-08-15 23:20:19	12.582
2021-08-16 00:20:23	12.5498
2021-08-16 01:20:20	12.4803
2021-08-16 02:20:16	12.3755
2021-08-16 03:21:32	12.2393
2021-08-16 04:21:17	12.0772
2021-08-16 05:20:09	11.8961
2021-08-16 06:20:07	11.7051
2021-08-16 07:19:42	11.5143
2021-08-16 08:20:00	11.3338
2021-08-16 09:20:22	11.1731
2021-08-16 10:20:16	11.0404
2021-08-16 11:20:27	10.9418
2021-08-16 12:20:13	10.8814
2021-08-16 13:20:06	10.8615
2021-08-16 14:20:24	10.8828
2021-08-16 15:20:12	10.9445
2021-08-16 16:20:16	11.044
2021-08-16 17:19:55	11.1771
2021-08-16 18:20:14	11.3383
2021-08-16 19:19:55	11.5206
2021-08-16 20:20:16	11.7158
2021-08-16 21:20:17	11.915
2021-08-16 22:20:19	12.1084
2021-08-16 23:20:15	12.286
2021-08-17 00:20:18	12.4377
2021-08-17 01:20:18	12.555
2021-08-17 02:20:20	12.6308
2021-08-17 03:19:42	12.6602
2021-08-17 04:20:02	12.6419
2021-08-17 07:21:24	12.5787
2021-08-17 08:20:17	12.4763
2021-08-17 09:20:17	12.3428
2021-08-17 16:20:15	12.1877
2021-08-17 17:19:54	12.0199
2021-08-17 18:19:53	11.8466
2021-08-17 19:20:15	11.6733
2021-08-17 20:20:17	11.5042
2021-08-17 21:20:15	11.3417
2021-08-17 22:20:16	11.188
2021-08-17 23:20:16	11.0443
2021-08-18 00:20:18	10.9108
2021-08-18 01:20:15	10.7875
2021-08-18 02:20:17	10.6738
2021-08-18 03:20:15	10.5685
2021-08-18 04:20:13	10.4704
2021-08-18 05:20:17	10.3792
2021-08-18 06:20:07	10.2959
2021-08-18 07:19:39	10.222
2021-08-18 08:20:07	10.1605
2021-08-18 09:20:05	10.115
2021-08-18 11:20:27	10.0883
2021-08-18 12:20:17	10.0826
2021-08-18 13:20:15	10.0991
2021-08-18 14:20:17	10.1374
2021-08-18 15:20:14	10.1955
2021-08-18 18:17:30	10.2707
2021-08-18 19:20:18	10.3589
2021-08-18 20:20:17	10.456
2021-08-18 21:20:18	10.5569
2021-08-18 22:20:33	10.6571
2021-08-18 23:20:20	10.7518
2021-08-19 00:20:24	10.8372
2021-08-19 01:20:19	10.9091
2021-08-19 02:20:18	10.9643
2021-08-19 03:20:12	10.9998
2021-08-19 04:20:18	11.0131
2021-08-19 05:19:38	11.0028
2021-08-19 06:20:07	10.9681
2021-08-19 07:20:05	10.9085
2021-08-19 08:22:43	10.8237
2021-08-19 09:20:06	10.7128
2021-08-19 10:20:22	10.5741
2021-08-19 11:20:07	10.4049
2021-08-19 12:20:04	10.2016
2021-08-19 13:20:12	9.96022
2021-08-19 14:20:06	9.67616
2021-08-19 15:20:03	9.34749
2021-08-19 16:20:14	8.97736
2021-08-19 18:20:01	8.57389
2021-08-19 19:20:06	8.1491
2021-08-19 20:20:02	7.71848
2021-08-19 21:19:55	7.29748
2021-08-20 08:19:43	6.89848
2021-08-20 09:19:47	6.53084
2021-08-20 10:20:04	6.20117
2021-08-20 11:20:17	5.91349
2021-08-20 12:20:06	5.66991
2021-08-20 13:20:26	5.47077
2021-08-20 14:20:19	5.31501
2021-08-20 15:20:18	5.20061
2021-08-20 16:20:30	5.1249
2021-08-20 17:20:11	5.08463
2021-08-20 18:20:30	5.07652
2021-08-20 19:18:34	5.097
2021-08-20 20:20:14	5.14229
2021-08-20 21:20:18	5.20832
2021-08-20 22:20:39	5.29074
2021-08-21 00:19:43	5.38465
2021-08-21 01:21:37	5.48492
2021-08-21 02:19:50	5.58595
2021-08-21 03:20:06	5.68288
2021-08-21 06:20:19	5.7722
2021-08-21 07:18:41	5.85256
2021-08-21 08:20:37	5.92484
2021-08-21 09:18:39	5.99211
2021-08-21 10:20:39	6.05858
2021-08-21 11:20:01	6.12834
2021-08-21 12:20:40	6.20461
2021-08-21 13:20:35	6.28945
2021-08-21 14:21:44	6.38386
2021-08-21 15:20:34	6.48786
2021-08-21 16:20:35	6.60065
2021-08-21 17:20:34	6.72058
2021-08-21 18:20:38	6.845
2021-08-21 19:20:34	6.97065
2021-08-21 20:20:11	7.09382
2021-08-21 21:18:37	7.21062
2021-08-21 22:20:29	7.31731
2021-08-21 23:20:25	7.41071
2021-08-22 00:20:41	7.48777
2021-08-22 01:20:09	7.54588
2021-08-22 02:20:39	7.58448
2021-08-22 03:22:51	7.60563
2021-08-22 08:20:32	7.61394
2021-08-22 09:18:39	7.61629
2021-08-22 12:20:36	7.62096
2021-08-22 13:18:36	7.63614
2021-08-22 14:20:38	7.66888
2021-08-22 15:20:36	7.72444
2021-08-22 16:20:39	7.80599
2021-08-22 17:18:26	7.91424
2021-08-22 18:20:37	8.04708
2021-08-22 19:18:34	8.19968
2021-08-22 20:20:09	8.36455
2021-08-22 21:18:31	8.53208
2021-08-22 22:20:21	8.69084
2021-08-22 23:18:30	8.82835
2021-08-23 00:20:38	8.93214
2021-08-23 01:20:32	8.99092
2021-08-23 02:20:27	8.99434
2021-08-23 03:20:31	8.93541
2021-08-23 04:20:41	8.81075
2021-08-23 05:18:26	8.62079
2021-08-23 06:22:48	8.36945
2021-08-23 07:20:26	8.06529
2021-08-23 08:18:48	7.71965
2021-08-23 09:20:38	7.34559
2021-08-23 10:20:38	6.95623
2021-08-23 11:20:36	6.564
2021-08-23 12:20:34	6.17967
2021-08-23 13:20:36	5.81218
2021-08-23 14:20:38	5.46907
2021-08-24 14:05:07	5.15639
2021-08-24 14:19:45	4.87877
2021-08-24 16:50:54	4.63933
2021-08-24 17:18:23	4.43972
2021-08-24 18:20:18	4.27984
2021-08-24 19:18:18	4.15826
2021-08-24 20:20:18	4.07236
2021-08-24 21:20:19	4.01853
2021-08-24 22:18:24	3.99253
2021-08-24 23:20:32	3.98964
2021-08-25 00:20:27	4.00497
2021-08-25 01:20:29	4.03388
2021-08-25 02:20:24	4.07224
2021-08-25 03:20:23	4.11655
2021-08-25 04:20:22	4.1644
2021-08-25 05:20:15	4.21472
2021-08-25 06:20:29	4.26763
2021-08-25 07:20:30	4.32429
2021-08-25 08:20:30	4.3863
2021-08-25 09:20:31	4.45535
2021-08-25 10:20:29	4.53251
2021-08-25 11:19:53	4.61796
2021-08-25 12:18:19	4.71087
2021-08-25 13:19:45	4.80924
2021-08-25 14:20:05	4.90997
2021-08-25 15:19:49	5.00907
2021-08-25 16:20:01	5.10276
2021-08-25 17:19:56	5.18755
2021-08-25 18:20:02	5.26104
2021-08-25 19:20:24	5.32201
2021-08-25 21:19:58	5.37019
2021-08-25 22:20:09	5.40564
2021-08-25 23:19:54	5.42866
2021-08-26 00:19:56	5.43987
2021-08-26 01:20:05	5.43978
2021-08-26 02:20:06	5.4293
2021-08-26 04:20:14	5.41
2021-08-26 05:20:05	5.38376
2021-08-26 07:19:53	5.35299
2021-08-26 08:20:05	5.32105
2021-08-26 09:20:23	5.29203
2021-08-26 10:20:18	5.27023
2021-08-26 11:20:28	5.25995
2021-08-26 12:20:59	5.26475
2021-08-26 13:20:09	5.28684
2021-08-26 14:20:23	5.32699
2021-08-26 15:20:18	5.38471
2021-08-26 16:20:18	5.45858
2021-08-26 17:20:17	5.54657
2021-08-26 18:20:18	5.64616
2021-08-26 19:20:09	5.75431
2021-08-26 20:20:07	5.86745
2021-08-26 21:20:01	5.98186
2021-08-26 22:19:49	6.09394
2021-08-26 23:20:27	6.20028
2021-08-27 06:19:55	6.29792
2021-08-27 07:20:00	6.38497
2021-08-27 08:20:00	6.46069
2021-08-27 09:20:10	6.5254
2021-08-27 10:20:09	6.58007
2021-08-27 12:20:17	6.62605
2021-08-27 13:20:15	6.66451
2021-08-27 14:20:44	6.69596
2021-08-27 15:20:20	6.72042
2021-08-27 16:20:08	6.73804
2021-08-27 17:19:39	6.74899
2021-08-27 18:20:10	6.75313
2021-08-27 20:19:58	6.75073
2021-08-27 21:19:56	6.74193
2021-08-27 22:19:52	6.72696
2021-08-28 03:19:56	6.70658
2021-08-28 04:20:06	6.68237
2021-08-28 05:20:18	6.65591
2021-08-28 06:20:13	6.62902
2021-08-28 07:20:16	6.60382
2021-08-28 08:20:10	6.58243
2021-08-28 09:20:11	6.56706
2021-08-28 10:20:31	6.56027
2021-08-28 11:20:28	6.56454
2021-08-28 12:20:25	6.58176
2021-08-28 13:20:23	6.61361
2021-08-28 14:20:32	6.66121
2021-08-28 15:20:23	6.72491
2021-08-28 16:20:06	6.80453
2021-08-28 17:20:30	6.89946
2021-08-28 18:20:33	7.00843
2021-08-28 19:20:32	7.12975
2021-08-28 20:20:30	7.26159
2021-08-28 21:20:45	7.40218
2021-08-28 22:20:44	7.5501
2021-08-28 23:19:59	7.70415
2021-08-29 00:20:33	7.86334
2021-08-29 01:20:31	8.0266
2021-08-29 02:20:25	8.19259
2021-08-29 03:20:19	8.35948
2021-08-29 04:20:24	8.52538
2021-08-29 05:20:20	8.68875
2021-08-29 06:20:21	8.84868
2021-08-29 07:20:09	9.0051
2021-08-29 08:20:10	9.15876
2021-08-29 09:20:24	9.31089
2021-08-29 10:20:22	9.46303
2021-08-29 11:20:10	9.61679
2021-08-29 12:20:30	9.77362
2021-08-29 13:19:54	9.93471
2021-08-29 14:20:08	10.1007
2021-08-29 15:20:08	10.2716
2021-08-29 16:20:14	10.4465
2021-08-29 17:20:23	10.6234
2021-08-29 18:20:20	10.7999
2021-08-29 19:20:22	10.9726
2021-08-29 20:20:00	11.1378
2021-08-29 21:20:21	11.2919
2021-08-29 22:20:27	11.4311
2021-08-29 23:20:21	11.5523
2021-08-30 00:20:27	11.6527
2021-08-30 01:20:19	11.7298
2021-08-30 02:20:27	11.7816
2021-08-30 03:20:24	11.8071
2021-08-30 04:20:27	11.807
2021-08-30 05:19:29	11.7838
2021-08-30 07:22:45	11.742
2021-08-30 08:20:28	11.688
2021-08-30 09:20:29	11.6283
2021-08-30 10:20:28	11.5692
2021-08-30 11:20:31	11.5167
2021-08-30 12:20:30	11.4748
2021-08-30 13:20:19	11.4464
2021-08-30 14:22:41	11.4332
2021-08-30 15:19:58	11.4354
2021-08-30 18:17:36	11.452
2021-08-30 19:20:44	11.4815
2021-08-30 20:20:21	11.5217
2021-08-30 21:20:24	11.5704
2021-08-30 22:20:28	11.626
2021-08-30 23:20:20	11.6872
2021-08-31 00:20:21	11.7531
2021-08-31 01:20:23	11.8234
2021-08-31 02:20:22	11.8982
2021-08-31 03:22:12	11.9771
2021-08-31 04:22:52	12.0591
2021-08-31 05:20:29	12.1431
2021-08-31 06:20:33	12.2294
2021-08-31 07:20:30	12.3186
2021-08-31 08:22:57	12.4122
2021-08-31 09:20:28	12.5125
2021-08-31 10:20:33	12.6218
2021-08-31 11:20:36	12.7407
2021-08-31 12:20:20	12.8686
2021-08-31 13:20:38	13.004
2021-08-31 14:20:29	13.1444
2021-08-31 15:20:40	13.2862
2021-08-31 18:17:23	13.4256
2021-08-31 19:20:29	13.5585
2021-08-31 20:20:41	13.6816
2021-08-31 21:20:35	13.7913
2021-08-31 22:20:36	13.8843
2021-08-31 23:21:41	13.9575
2021-09-01 00:20:32	14.0081
2021-09-01 01:20:40	14.0327
2021-09-01 02:20:47	14.0283
2021-09-01 03:20:35	13.9923
2021-09-01 04:20:36	13.9235
2021-09-01 05:20:35	13.8222
2021-09-01 06:20:19	13.6911
2021-09-01 07:20:29	13.5344
2021-09-01 08:20:29	13.3576
2021-09-01 09:20:37	13.1662
2021-09-01 10:20:45	12.9647
2021-09-01 11:20:27	12.7564
2021-09-01 12:20:33	12.5441
2021-09-01 13:20:28	12.33
2021-09-01 14:20:33	12.1164
2021-09-01 15:20:30	11.906
2021-09-01 16:20:23	11.7013
2021-09-01 17:20:21	11.5053
2021-09-01 18:20:29	11.3208
2021-09-01 19:20:36	11.1496
2021-09-01 20:20:29	10.9928
2021-09-01 21:20:08	10.8506
2021-09-01 22:20:19	10.7218
2021-09-01 23:20:16	10.6051
2021-09-02 00:20:20	10.4993
2021-09-02 01:20:25	10.4033
2021-09-02 02:20:20	10.3169
2021-09-02 03:20:14	10.2401
2021-09-02 04:20:20	10.1731
2021-09-02 05:20:15	10.1161
2021-09-02 08:20:16	10.0689
2021-09-02 09:20:18	10.0319
2021-09-02 10:20:10	10.0054
2021-09-02 11:20:10	9.9905
2021-09-02 12:20:09	9.98826
2021-09-02 14:20:01	10.0002
2021-09-02 15:20:01	10.0277
2021-09-02 17:20:06	10.0725
2021-09-02 18:21:48	10.1356
2021-09-02 19:20:05	10.2177
2021-09-02 20:20:16	10.3191
2021-09-02 21:20:10	10.439
2021-09-02 22:20:20	10.5763
2021-09-03 00:21:23	10.7291
2021-09-03 09:20:21	10.8953
2021-09-03 10:20:21	11.073
2021-09-03 11:20:16	11.2604
2021-09-03 12:20:22	11.4549
2021-09-03 13:20:21	11.654
2021-09-03 14:20:30	11.8547
2021-09-03 15:20:30	12.0537
2021-09-03 16:20:22	12.2478
2021-09-03 17:20:35	12.4344
2021-09-03 18:20:33	12.6115
2021-09-03 19:20:22	12.7781
2021-09-03 20:20:22	12.9331
2021-09-03 21:20:18	13.0747
2021-09-03 22:20:16	13.2012
2021-09-04 00:20:15	13.3109
2021-09-04 07:20:20	13.4018
2021-09-04 08:19:57	13.4726
2021-09-04 11:20:20	13.5226
2021-09-04 12:20:18	13.5517
2021-09-04 13:20:21	13.5601
2021-09-04 14:20:20	13.5486
2021-09-04 15:20:18	13.5185
2021-09-04 16:20:19	13.4715
2021-09-04 17:20:38	13.4099
2021-09-04 18:20:39	13.3367
2021-09-04 19:20:22	13.2549
2021-09-04 20:20:30	13.168
2021-09-04 21:20:14	13.0791
2021-09-04 22:20:23	12.9907
2021-09-04 23:20:27	12.9047
2021-09-05 00:20:29	12.8218
2021-09-05 01:20:19	12.7423
2021-09-05 02:20:20	12.6654
2021-09-05 03:20:18	12.5899
2021-09-05 04:20:21	12.5144
2021-09-05 05:20:19	12.437
2021-09-05 06:20:20	12.3557
2021-09-05 07:20:29	12.269
2021-09-05 08:20:28	12.1753
2021-09-05 09:20:32	12.0738
2021-09-05 10:20:29	11.9637
2021-09-05 11:20:30	11.8449
2021-09-05 12:20:18	11.7176
2021-09-05 13:19:58	11.5824
2021-09-05 14:20:32	11.4412
2021-09-05 15:20:20	11.2961
2021-09-05 16:20:19	11.1499
2021-09-05 17:20:26	11.0058
2021-09-05 18:20:19	10.8668
2021-09-05 19:20:25	10.7351
2021-09-05 20:20:22	10.6127
2021-09-05 21:20:18	10.5015
2021-09-05 22:20:19	10.4025
2021-09-05 23:20:20	10.3168
2021-09-06 00:20:25	10.2453
2021-09-06 01:20:15	10.189
2021-09-06 02:20:05	10.1488
2021-09-06 07:20:17	10.1257
2021-09-06 08:20:19	10.1208
2021-09-06 09:20:19	10.135
2021-09-06 12:20:17	10.1687
2021-09-06 15:20:12	10.2222
2021-09-06 16:20:18	10.2956
2021-09-06 18:20:54	10.3891
2021-09-06 20:20:16	10.5029
2021-09-07 04:19:53	10.6365
2021-09-07 05:19:54	10.7888
2021-09-07 06:20:00	10.9574
2021-09-07 10:19:59	11.1397
2021-09-07 12:20:15	11.3335
2021-09-07 13:20:19	11.5371
2021-09-07 14:21:23	11.75
2021-09-07 15:20:21	11.9721
2021-09-07 16:20:21	12.2024
2021-09-07 17:20:48	12.4393
2021-09-07 18:20:39	12.68
2021-09-07 19:20:47	12.9203
2021-09-07 20:20:22	13.1551
2021-09-07 21:20:24	13.3786
2021-09-07 23:19:55	13.5843
2021-09-08 00:19:43	13.7662
2021-09-08 04:19:33	13.92
2021-09-08 12:20:15	14.0435
2021-09-08 13:20:39	14.1363
2021-09-08 14:20:40	14.2001
2021-09-08 17:20:32	14.2378
2021-09-08 18:19:52	14.2524
2021-09-08 21:20:38	14.2464
2021-09-08 23:20:33	14.2225
2021-09-09 00:20:12	14.1836
2021-09-09 01:20:37	14.133
2021-09-09 02:20:44	14.0741
2021-09-09 04:20:18	14.0116
2021-09-09 09:20:25	13.95
2021-09-09 11:21:04	13.8932
2021-09-09 12:20:43	13.8443
2021-09-09 13:20:42	13.8051
2021-09-09 14:20:45	13.7764
2021-09-09 15:20:48	13.758
2021-09-09 16:20:52	13.7497
2021-09-09 17:22:01	13.7521
2021-09-09 18:20:40	13.7651
2021-09-09 20:20:35	13.7886
2021-09-09 21:20:10	13.823
2021-09-09 22:20:37	13.8683
2021-09-09 23:20:40	13.924
2021-09-10 11:20:53	13.9899
2021-09-10 12:20:58	14.0654
2021-09-10 15:11:06	14.1496
2021-09-10 15:20:51	14.2414
2021-09-10 16:20:38	14.3397
2021-09-10 17:20:39	14.4443
2021-09-10 18:20:40	14.5553
2021-09-10 19:20:43	14.6728
2021-09-10 20:20:49	14.797
2021-09-10 21:20:45	14.928
2021-09-10 22:20:08	15.0655
2021-09-10 23:20:39	15.2086
2021-09-11 00:20:54	15.3561
2021-09-11 03:20:01	15.5078
2021-09-11 11:20:37	15.6634
2021-09-11 13:20:39	15.8229
2021-09-11 14:20:39	15.9865
2021-09-11 15:20:39	16.1545
2021-09-11 16:20:40	16.3261
2021-09-11 17:20:52	16.4994
2021-09-11 18:20:50	16.6714
2021-09-11 19:21:14	16.8384
2021-09-11 20:20:21	16.996
2021-09-11 21:20:38	17.1401
2021-09-11 22:20:38	17.267
2021-09-11 23:21:08	17.3735
2021-09-12 00:21:03	17.4572
2021-09-12 01:20:55	17.5164
2021-09-12 02:20:58	17.5504
2021-09-12 03:20:55	17.56
2021-09-12 04:21:59	17.5477
2021-09-12 05:20:40	17.5172
2021-09-12 07:20:47	17.474
2021-09-12 08:21:55	17.4237
2021-09-12 09:21:57	17.3718
2021-09-12 11:20:46	17.3233
2021-09-12 12:20:51	17.2816
2021-09-12 13:21:00	17.249
2021-09-12 14:21:03	17.2261
2021-09-12 15:20:48	17.2126
2021-09-12 16:20:40	17.2068
2021-09-12 17:20:38	17.2065
2021-09-12 18:20:40	17.209
2021-09-12 19:20:39	17.2113
2021-09-12 20:20:41	17.2104
2021-09-12 21:20:38	17.2034
2021-09-12 22:20:40	17.1882
2021-09-12 23:20:39	17.1638
2021-09-13 00:20:30	17.1297
2021-09-13 01:20:28	17.087
2021-09-13 14:20:33	17.0369
2021-09-13 15:20:42	16.9815
2021-09-13 16:21:09	16.9223
2021-09-13 19:20:31	16.861
2021-09-13 20:20:16	16.7993
2021-09-13 22:20:29	16.7389
2021-09-14 03:20:36	16.6815
2021-09-14 08:20:18	16.6299
2021-09-14 09:20:39	16.5864
2021-09-14 10:20:38	16.5531
2021-09-14 11:21:03	16.5318
2021-09-14 12:20:40	16.5234
2021-09-14 13:20:41	16.5276
2021-09-14 14:20:41	16.5435
2021-09-14 15:20:46	16.5698
2021-09-14 16:20:44	16.6049
2021-09-14 17:20:43	16.6472
2021-09-14 18:20:23	16.6949
2021-09-14 19:20:40	16.7469
2021-09-14 20:20:40	16.8026
2021-09-14 21:20:36	16.8617
2021-09-14 22:20:41	16.9246
2021-09-14 23:20:49	16.9916
2021-09-15 00:20:40	17.0638
2021-09-15 08:21:53	17.1414
2021-09-15 09:20:47	17.2245
2021-09-15 10:20:57	17.3128
2021-09-15 11:20:42	17.4059
2021-09-15 12:20:36	17.5022
2021-09-15 13:20:35	17.5998
2021-09-15 14:20:35	17.6964
2021-09-15 15:20:47	17.789
2021-09-15 17:20:34	17.8747
2021-09-15 18:20:39	17.9504
2021-09-15 19:20:35	18.0141
2021-09-16 07:20:42	18.0643
2021-09-16 08:20:49	18.1005
2021-09-16 09:20:47	18.123
2021-09-16 10:20:49	18.1335
2021-09-16 11:20:56	18.1344
2021-09-16 12:20:52	18.1295
2021-09-16 13:20:40	18.1229
2021-09-16 14:20:38	18.1184
2021-09-16 15:20:41	18.1185
2021-09-16 16:20:42	18.1247
2021-09-16 17:20:48	18.1368
2021-09-16 18:20:45	18.1536
2021-09-16 19:20:40	18.1741
2021-09-16 20:20:27	18.1968
2021-09-16 21:20:43	18.2207
2021-09-16 22:22:34	18.2441
2021-09-16 23:21:00	18.2646
2021-09-17 00:20:35	18.2801
2021-09-17 01:21:04	18.2885
2021-09-17 02:22:04	18.2887
2021-09-17 03:20:51	18.2811
2021-09-17 04:20:44	18.2676
2021-09-17 06:20:30	18.2505
2021-09-17 07:20:49	18.2326
2021-09-17 17:20:59	18.2159
2021-09-17 18:21:01	18.2022
2021-09-17 19:20:45	18.1924
2021-09-17 20:20:46	18.1865
2021-09-17 21:20:52	18.1843
2021-09-17 22:20:53	18.185
2021-09-17 23:21:05	18.1877
2021-09-18 00:20:25	18.1914
2021-09-18 01:20:39	18.1958
2021-09-18 02:20:38	18.2001
2021-09-18 03:20:52	18.2038
2021-09-18 04:20:57	18.2061
2021-09-18 05:20:58	18.207
2021-09-18 06:20:15	18.2074
2021-09-18 07:20:50	18.2091
2021-09-18 08:20:48	18.2147
2021-09-18 09:20:51	18.2269
2021-09-18 10:20:55	18.2478
2021-09-18 12:20:57	18.2786
2021-09-18 13:20:47	18.3193
2021-09-18 14:20:59	18.3691
2021-09-18 15:20:51	18.4266
2021-09-18 16:20:46	18.49
2021-09-18 17:20:51	18.5572
2021-09-18 18:20:50	18.6263
2021-09-18 19:20:57	18.6961
2021-09-18 20:20:57	18.7655
2021-09-18 21:20:40	18.8337
2021-09-18 22:20:22	18.9
2021-09-18 23:20:39	18.963
2021-09-19 00:21:00	19.0214
2021-09-19 01:20:18	19.0735
2021-09-19 02:21:03	19.1179
2021-09-19 03:20:51	19.1531
2021-09-19 04:20:12	19.1773
2021-09-19 05:20:35	19.1894
2021-09-19 06:20:44	19.189
2021-09-19 07:20:52	19.1767
2021-09-19 08:20:21	19.1546
2021-09-19 09:20:49	19.126
2021-09-19 11:20:47	19.0948
2021-09-19 12:20:55	19.0656
2021-09-19 13:20:49	19.0423
2021-09-19 14:21:02	19.028
2021-09-19 15:20:56	19.0247
2021-09-19 16:20:39	19.0336
2021-09-19 17:20:39	19.0545
2021-09-19 18:20:49	19.0863
2021-09-19 19:20:51	19.1275
2021-09-19 20:20:55	19.1762
2021-09-19 21:20:54	19.2294
2021-09-19 22:20:45	19.284
2021-09-19 23:21:58	19.3366
2021-09-20 01:20:45	19.3835
2021-09-20 02:22:05	19.4211
2021-09-20 03:20:53	19.4468
2021-09-20 04:21:57	19.4598
2021-09-20 07:21:52	19.4602
2021-09-20 08:20:54	19.4503
2021-09-20 09:20:50	19.4342
2021-09-20 11:20:28	19.4167
2021-09-20 12:20:55	19.4027
2021-09-20 13:20:53	19.3963
2021-09-20 14:20:30	19.4011
2021-09-20 15:20:33	19.4191
2021-09-20 16:21:02	19.4512
2021-09-20 17:20:52	19.4976
2021-09-20 18:21:00	19.5578
2021-09-20 19:20:56	19.6307
2021-09-20 20:21:01	19.7143
2021-09-20 21:20:44	19.8054
2021-09-20 22:20:45	19.8992
2021-09-21 00:20:47	19.9901
2021-09-21 01:20:54	20.0719
2021-09-21 02:20:48	20.1387
2021-09-21 03:20:57	20.1845
2021-09-21 04:20:54	20.2041
2021-09-21 05:20:51	20.194
2021-09-21 06:20:29	20.1528
2021-09-21 07:21:10	20.0817
2021-09-21 08:20:41	19.9846
2021-09-21 09:20:41	19.8674
2021-09-21 10:20:42	19.7374
2021-09-21 11:20:41	19.6016
2021-09-21 12:20:44	19.4665
2021-09-21 13:21:47	19.3377
2021-09-21 14:20:39	19.2193
2021-09-21 15:20:41	19.1142
2021-09-21 16:20:41	19.0239
2021-09-21 17:20:39	18.9488
2021-09-21 18:20:40	18.8883
2021-09-21 19:20:47	18.8408
2021-09-21 20:20:42	18.8047
2021-09-21 21:20:52	18.7777
2021-09-21 22:20:41	18.7576
2021-09-21 23:20:59	18.7426
2021-09-22 00:20:41	18.7315
2021-09-22 01:20:40	18.7236
2021-09-22 02:20:56	18.7187
2021-09-22 03:20:48	18.7176
2021-09-22 04:22:08	18.7208
2021-09-22 05:20:37	18.7295
2021-09-22 06:20:43	18.745
2021-09-22 07:20:49	18.7687
2021-09-22 08:20:50	18.8023
2021-09-22 09:21:20	18.8471
2021-09-22 10:20:41	18.904
2021-09-22 11:21:04	18.9733
2021-09-22 12:20:55	19.0542
2021-09-22 13:20:52	19.1456
2021-09-22 14:21:03	19.2459
2021-09-22 15:20:41	19.3529
2021-09-22 16:20:48	19.4643
2021-09-22 18:20:41	19.5769
2021-09-22 19:21:10	19.6872
2021-09-22 20:20:49	19.7908
2021-09-22 21:20:50	19.8833
2021-09-22 22:20:56	19.9611
2021-09-22 23:20:51	20.0209
2021-09-23 00:20:41	20.0604
2021-09-23 01:20:52	20.078
2021-09-23 02:20:45	20.0725
2021-09-23 03:20:57	20.0427
2021-09-23 04:20:49	19.9874
2021-09-23 05:20:49	19.9067
2021-09-23 06:20:52	19.8029
2021-09-23 07:20:51	19.6802
2021-09-23 08:20:49	19.544
2021-09-23 09:20:50	19.4013
2021-09-23 10:20:50	19.2588
2021-09-23 11:20:53	19.1223
2021-09-23 12:20:51	18.9961
2021-09-23 13:20:47	18.8838
2021-09-23 14:20:51	18.7882
2021-09-23 15:20:49	18.7111
2021-09-23 16:20:59	18.6542
2021-09-23 17:20:53	18.6183
2021-09-23 18:21:00	18.6034
2021-09-23 19:20:58	18.6084
2021-09-23 20:20:48	18.6311
2021-09-23 21:21:00	18.6683
2021-09-23 22:20:40	18.7159
2021-09-23 23:20:50	18.7694
2021-09-24 00:21:06	18.8242
2021-09-24 01:23:08	18.8758
2021-09-24 02:20:57	18.9204
2021-09-24 03:20:55	18.9552
2021-09-24 04:20:48	18.9785
2021-09-24 05:23:14	18.9903
2021-09-24 06:20:17	18.9914
2021-09-24 07:20:40	18.9833
2021-09-24 08:20:46	18.9686
2021-09-24 09:20:45	18.9499
2021-09-24 10:20:53	18.93
2021-09-24 11:20:52	18.9109
2021-09-24 12:20:51	18.8943
2021-09-24 13:20:49	18.881
2021-09-24 14:20:49	18.8712
2021-09-24 15:20:51	18.8641
2021-09-24 16:20:52	18.8594
2021-09-24 17:20:50	18.8563
2021-09-24 18:20:30	18.8547
2021-09-24 19:20:54	18.8548
2021-09-24 20:20:49	18.8568
2021-09-24 21:21:59	18.8612
2021-09-24 22:20:54	18.8688
2021-09-24 23:20:50	18.8807
2021-09-25 00:20:48	18.8979
2021-09-25 01:20:56	18.9219
2021-09-25 02:20:21	18.9539
2021-09-25 09:20:58	18.9948
2021-09-25 10:21:04	19.0446
2021-09-25 11:20:53	19.1029
2021-09-25 12:20:48	19.1687
2021-09-25 13:20:49	19.2402
2021-09-25 14:20:59	19.3154
2021-09-25 15:20:45	19.3924
2021-09-25 16:20:45	19.4694
2021-09-25 17:20:05	19.5454
2021-09-25 18:20:30	19.6194
2021-09-25 19:20:34	19.691
2021-09-25 20:20:39	19.7593
2021-09-25 21:20:27	19.8238
2021-09-25 22:20:28	19.8832
2021-09-25 23:20:31	19.9362
2021-09-26 00:20:20	19.9816
2021-09-26 01:20:23	20.0186
2021-09-26 10:20:18	20.0462
2021-09-26 11:20:25	20.0639
2021-09-26 12:20:21	20.0721
2021-09-26 13:19:59	20.0711
2021-09-26 14:20:22	20.0617
2021-09-26 15:20:29	20.0452
2021-09-26 16:20:21	20.0228
2021-09-26 17:20:21	19.9952
2021-09-26 18:20:18	19.9636
2021-09-26 22:20:13	19.9285
2021-09-27 00:20:01	19.8906
2021-09-27 01:20:02	19.8493
2021-09-27 02:20:02	19.804
2021-09-27 03:20:25	19.7535
2021-09-27 04:20:17	19.6964
2021-09-27 05:20:37	19.6323
2021-09-27 07:20:28	19.562
2021-09-27 08:20:18	19.4868
2021-09-27 09:20:07	19.4092
2021-09-27 11:20:18	19.3321
2021-09-27 12:21:33	19.2589
2021-09-27 13:20:05	19.1932
2021-09-27 14:20:10	19.1383
2021-09-27 15:21:06	19.0974
2021-09-27 16:21:52	19.0726
2021-09-27 17:20:18	19.0654
2021-09-27 18:20:21	19.0768
2021-09-27 19:21:25	19.1081
2021-09-27 20:20:13	19.1603
2021-09-27 21:20:07	19.2329
2021-09-27 22:20:12	19.3247
2021-09-27 23:21:33	19.4326
2021-09-28 00:20:13	19.5516
2021-09-28 01:20:12	19.6762
2021-09-28 02:20:04	19.8002
2021-09-28 03:20:14	19.9187
2021-09-28 04:19:59	20.028
2021-09-28 05:19:58	20.1259
2021-09-28 06:19:59	20.2119
2021-09-28 07:19:59	20.2867
2021-09-28 08:20:01	20.3511
2021-09-28 09:20:08	20.4061
2021-09-28 10:20:00	20.4524
2021-09-28 11:20:00	20.4908
2021-09-28 12:20:05	20.5221
2021-09-28 13:20:37	20.5477
2021-09-28 14:20:21	20.5687
2021-09-28 15:20:14	20.5865
2021-09-28 16:19:58	20.6014
2021-09-28 17:19:59	20.6139
2021-09-28 18:20:00	20.6237
2021-09-28 19:20:13	20.6303
2021-09-28 20:20:03	20.6333
2021-09-28 21:20:05	20.6327
2021-09-28 22:20:13	20.6289
2021-09-28 23:20:09	20.6229
2021-09-29 00:19:41	20.6161
2021-09-29 08:20:08	20.61
2021-09-29 09:20:11	20.6061
2021-09-29 11:20:06	20.6055
2021-09-29 12:20:14	20.6084
2021-09-29 13:20:07	20.6141
2021-09-29 14:20:15	20.6208
2021-09-29 15:20:22	20.6264
2021-09-29 16:20:16	20.6287
2021-09-29 17:21:14	20.6251
2021-09-29 18:19:43	20.6133
2021-09-29 19:20:11	20.5918
2021-09-29 20:21:58	20.5596
2021-09-29 21:19:32	20.5162
2021-09-29 22:19:33	20.462
2021-09-30 00:20:10	20.3984
2021-09-30 01:20:04	20.3272
2021-09-30 02:21:18	20.2502
2021-09-30 03:20:14	20.1696
2021-09-30 04:21:17	20.0875
2021-09-30 05:20:11	20.0054
2021-09-30 06:20:06	19.9253
2021-09-30 07:20:11	19.8493
2021-09-30 08:20:10	19.7789
2021-09-30 09:20:09	19.7148
2021-09-30 10:20:13	19.6577
2021-09-30 11:20:16	19.6075
2021-09-30 12:20:09	19.5636
2021-09-30 13:20:07	19.5257
2021-09-30 14:19:50	19.493
2021-09-30 15:20:12	19.4644
2021-09-30 16:19:32	19.4378
2021-09-30 17:20:18	19.4116
2021-09-30 18:20:16	19.3851
2021-09-30 19:21:30	19.3585
2021-09-30 20:20:10	19.3328
2021-09-30 21:21:24	19.3093
2021-09-30 22:20:22	19.2895
2021-09-30 23:20:05	19.2736
2021-10-01 00:21:09	19.2616
2021-10-01 01:21:47	19.2524
2021-10-01 02:19:46	19.2441
2021-10-01 03:19:54	19.2351
2021-10-01 09:20:10	19.2241
2021-10-01 10:20:16	19.2107
2021-10-01 11:20:17	19.1958
2021-10-01 12:19:37	19.1824
2021-10-01 13:20:11	19.1737
2021-10-01 14:20:19	19.1733
2021-10-01 15:20:12	19.1838
2021-10-01 16:20:00	19.2069
2021-10-01 17:21:08	19.2431
2021-10-01 18:20:01	19.2913
2021-10-01 19:20:10	19.3497
2021-10-01 20:20:11	19.4161
2021-10-01 21:20:01	19.4879
2021-10-01 22:22:19	19.5624
2021-10-01 23:20:06	19.6373
2021-10-02 00:20:04	19.7092
2021-10-02 01:21:14	19.7745
2021-10-02 02:20:00	19.8293
2021-10-02 03:19:59	19.8693
2021-10-02 04:20:10	19.8913
2021-10-02 05:20:08	19.8943
2021-10-02 06:19:40	19.8803
2021-10-02 07:20:02	19.8546
2021-10-02 08:22:36	19.823
2021-10-02 09:20:16	19.7913
2021-10-02 10:20:15	19.764
2021-10-02 11:20:13	19.7432
2021-10-02 12:20:12	19.7292
2021-10-02 13:20:12	19.7215
2021-10-02 14:20:19	19.7193
2021-10-02 15:20:23	19.7209
2021-10-02 16:20:08	19.7239
2021-10-02 17:20:14	19.7249
2021-10-02 18:20:14	19.7195
2021-10-02 19:20:10	19.7035
2021-10-02 22:19:38	19.6729
2021-10-02 23:20:05	19.6248
2021-10-03 00:20:01	19.5583
2021-10-03 01:19:52	19.4748
2021-10-03 02:20:10	19.3769
2021-10-03 03:21:06	19.2682
2021-10-03 04:20:00	19.1533
2021-10-03 05:20:04	19.0373
2021-10-03 06:20:04	18.9255
2021-10-03 07:19:42	18.8232
2021-10-03 08:20:02	18.7359
2021-10-03 09:21:24	18.6687
2021-10-03 10:20:12	18.6261
2021-10-03 11:20:16	18.6123
2021-10-03 12:20:10	18.6313
2021-10-03 13:20:15	18.6863
2021-10-03 14:20:21	18.7791
2021-10-03 15:20:01	18.9092
2021-10-03 16:20:00	19.074
2021-10-03 17:20:23	19.2688
2021-10-03 18:20:05	19.4877
2021-10-03 19:20:05	19.7231
2021-10-03 20:20:03	19.967
2021-10-03 21:20:14	20.2106
2021-10-03 22:20:10	20.4451
2021-10-03 23:20:25	20.6625
2021-10-04 00:21:27	20.8558
2021-10-04 01:20:09	21.019
2021-10-04 02:19:40	21.1467
2021-10-04 03:19:38	21.2334
2021-10-04 05:22:30	21.2734
2021-10-04 06:20:12	21.263
2021-10-04 07:20:10	21.2008
2021-10-04 08:20:13	21.0895
2021-10-04 09:20:10	20.9356
2021-10-04 10:19:39	20.7493
2021-10-04 11:20:08	20.5415
2021-10-04 12:20:14	20.3239
2021-10-04 13:19:55	20.107
2021-10-04 14:19:40	19.8995
2021-10-04 15:20:16	19.7079
2021-10-04 16:19:53	19.5367
2021-10-04 17:20:14	19.3877
2021-10-04 18:19:53	19.2604
2021-10-04 19:20:20	19.1526
2021-10-04 20:20:16	19.0608
2021-10-04 21:20:12	18.9813
2021-10-04 22:22:31	18.9102
2021-10-04 23:20:32	18.8434
2021-10-05 00:22:43	18.7778
2021-10-05 01:20:34	18.7103
2021-10-05 02:20:15	18.6376
2021-10-05 03:20:35	18.5567
2021-10-05 05:22:29	18.4664
2021-10-05 07:21:23	18.3671
2021-10-05 08:20:36	18.2601
2021-10-05 09:20:16	18.1481
2021-10-05 10:20:34	18.0344
2021-10-05 11:20:15	17.9221
2021-10-05 12:20:34	17.8127
2021-10-05 13:20:33	17.7073
2021-10-05 14:20:40	17.6057
2021-10-05 15:20:32	17.5072
2021-10-05 16:20:30	17.4105
2021-10-05 17:20:30	17.3143
2021-10-05 18:20:29	17.2175
2021-10-05 19:20:32	17.1196
2021-10-05 20:20:38	17.0201
2021-10-05 21:20:27	16.9187
2021-10-05 22:20:32	16.8154
2021-10-05 23:20:37	16.711
2021-10-06 00:20:31	16.6067
2021-10-06 01:22:50	16.504
2021-10-06 02:20:42	16.4049
2021-10-06 03:20:41	16.3117
2021-10-06 05:20:28	16.2271
2021-10-06 07:20:32	16.1532
2021-10-06 08:20:33	16.0921
2021-10-06 09:20:35	16.0459
2021-10-06 10:20:34	16.0151
2021-10-06 11:20:35	15.9997
2021-10-06 12:20:32	15.9986
2021-10-06 13:20:32	16.0101
2021-10-06 14:20:14	16.0322
2021-10-06 15:20:33	16.0625
2021-10-06 16:20:31	16.0987
2021-10-06 17:20:24	16.1384
2021-10-06 18:20:27	16.179
2021-10-06 19:20:34	16.2182
2021-10-06 20:20:40	16.2542
2021-10-06 21:20:32	16.2859
2021-10-06 22:20:32	16.3129
2021-10-06 23:20:30	16.3356
2021-10-07 00:20:23	16.3555
2021-10-07 01:20:40	16.3751
2021-10-07 02:20:22	16.3971
2021-10-07 03:21:53	16.4246
2021-10-07 04:20:25	16.4603
2021-10-07 06:22:26	16.506
2021-10-07 07:19:55	16.5627
2021-10-07 08:20:40	16.6303
2021-10-07 09:20:32	16.7081
2021-10-07 10:20:35	16.7947
2021-10-07 11:20:35	16.8879
2021-10-07 12:20:32	16.9857
2021-10-07 13:20:33	17.0856
2021-10-07 14:20:44	17.1852
2021-10-07 15:20:23	17.2824
2021-10-07 16:20:23	17.3752
2021-10-07 17:20:20	17.4615
2021-10-07 18:20:21	17.5392
2021-10-07 19:20:34	17.6063
2021-10-07 20:20:28	17.6614
2021-10-07 21:23:01	17.7037
2021-10-07 22:20:33	17.7334
2021-10-07 23:20:21	17.7506
2021-10-08 00:22:55	17.7564
2021-10-08 01:20:35	17.7524
2021-10-08 03:20:32	17.7409
2021-10-08 04:20:41	17.7254
2021-10-08 05:20:32	17.7096
2021-10-08 06:20:39	17.6971
2021-10-08 07:20:33	17.6904
2021-10-08 08:20:35	17.6901
2021-10-08 09:20:34	17.6955
2021-10-08 10:20:13	17.7047
2021-10-08 11:20:35	17.715
2021-10-08 12:21:49	17.7235
2021-10-08 13:20:33	17.7274
2021-10-08 14:20:38	17.7235
2021-10-08 15:20:26	17.7094
2021-10-08 16:20:21	17.6832
2021-10-08 17:20:21	17.6437
2021-10-08 18:20:21	17.5909
2021-10-08 19:20:32	17.5253
2021-10-08 20:22:43	17.4483
2021-10-08 21:20:22	17.3615
2021-10-08 22:20:30	17.267
2021-10-08 23:20:20	17.1667
2021-10-09 00:20:21	17.0626
2021-10-09 01:20:36	16.9567
2021-10-09 02:20:35	16.8509
2021-10-09 03:21:01	16.747
2021-10-09 04:20:22	16.6475
2021-10-09 05:20:21	16.5545
2021-10-09 06:20:21	16.4698
2021-10-09 07:20:20	16.3954
2021-10-09 08:20:21	16.3323
2021-10-09 09:20:12	16.2808
2021-10-09 10:20:22	16.2399
2021-10-09 11:20:21	16.2078
2021-10-09 12:20:46	16.182
2021-10-09 13:20:21	16.1598
2021-10-09 14:20:22	16.1383
2021-10-09 15:20:21	16.1161
2021-10-09 16:20:21	16.0927
2021-10-09 17:20:20	16.0681
2021-10-09 18:20:01	16.043
2021-10-09 19:20:21	16.0179
2021-10-09 20:20:12	15.9934
2021-10-09 21:20:13	15.9698
2021-10-09 22:20:12	15.9472
2021-10-10 03:20:14	15.9254
2021-10-10 10:19:48	15.9045
2021-10-10 11:20:17	15.8849
2021-10-10 12:20:18	15.8667
2021-10-10 13:20:33	15.8505
2021-10-10 14:20:27	15.8372
2021-10-10 15:20:28	15.8278
2021-10-10 16:20:44	15.8231
2021-10-10 17:20:28	15.8234
2021-10-10 18:20:41	15.8287
2021-10-10 19:20:42	15.8384
2021-10-10 20:21:41	15.8518
2021-10-10 21:20:28	15.868
2021-10-10 22:20:32	15.8862
2021-10-10 23:20:08	15.9059
2021-10-11 00:21:41	15.9268
2021-10-11 01:20:44	15.9482
2021-10-11 02:21:08	15.9699
2021-10-11 03:20:38	15.9921
2021-10-11 04:23:01	16.015
2021-10-11 05:20:51	16.04
2021-10-11 06:20:21	16.0682
2021-10-11 07:23:03	16.1008
2021-10-11 08:20:35	16.1391
2021-10-11 09:20:33	16.1844
2021-10-11 10:20:34	16.2373
2021-10-11 11:20:28	16.2985
2021-10-11 12:20:25	16.3684
2021-10-11 13:20:22	16.447
2021-10-11 14:20:22	16.5334
2021-10-11 15:20:21	16.6265
2021-10-11 16:20:22	16.7246
2021-10-11 17:20:39	16.8256
2021-10-11 18:20:44	16.9277
2021-10-11 19:20:23	17.0301
2021-10-11 20:20:21	17.1323
2021-10-11 21:23:03	17.2345
2021-10-11 23:20:48	17.3365
2021-10-12 00:22:57	17.4376
2021-10-12 01:20:30	17.537
2021-10-12 02:20:23	17.633
2021-10-12 03:20:30	17.7246
2021-10-12 05:20:26	17.8111
2021-10-12 06:20:04	17.8922
2021-10-12 07:20:33	17.9681
2021-10-12 08:20:34	18.0389
2021-10-12 09:23:00	18.1048
2021-10-12 10:21:26	18.1653
2021-10-12 11:20:24	18.2189
2021-10-12 12:20:21	18.264
2021-10-12 13:20:24	18.2985
2021-10-12 14:20:22	18.3204
2021-10-12 15:20:31	18.3284
2021-10-12 16:20:19	18.3222
2021-10-12 17:20:47	18.3024
2021-10-12 18:20:28	18.2701
2021-10-12 19:20:22	18.2266
2021-10-12 20:20:49	18.1727
2021-10-12 21:20:34	18.1101
2021-10-12 22:20:52	18.0402
2021-10-12 23:20:40	17.9657
2021-10-13 00:20:39	17.8895
2021-10-13 01:20:30	17.8153
2021-10-13 02:22:59	17.7468
2021-10-13 03:21:36	17.6873
2021-10-13 04:20:41	17.6391
2021-10-13 05:20:49	17.6037
2021-10-13 06:20:49	17.5823
2021-10-13 07:20:23	17.5752
2021-10-13 08:20:23	17.5824
2021-10-13 09:20:22	17.6034
2021-10-13 10:20:24	17.6376
2021-10-13 11:20:23	17.6839
2021-10-13 12:20:22	17.7403
2021-10-13 13:20:23	17.8043
2021-10-13 14:20:36	17.8732
2021-10-13 15:20:22	17.944
2021-10-13 16:20:45	18.0136
2021-10-13 17:20:36	18.0804
2021-10-13 18:20:41	18.1431
2021-10-13 19:20:32	18.2014
2021-10-13 20:20:35	18.2552
2021-10-13 21:20:34	18.3043
2021-10-13 22:20:22	18.3482
2021-10-13 23:20:21	18.3853
2021-10-14 00:20:23	18.4138
2021-10-14 01:20:21	18.4321
2021-10-14 02:20:02	18.4388
2021-10-14 03:20:22	18.4326
2021-10-14 04:20:22	18.413
2021-10-14 05:20:21	18.3797
2021-10-14 06:20:23	18.3327
2021-10-14 07:20:23	18.2723
2021-10-14 08:20:14	18.1992
2021-10-14 09:20:37	18.1144
2021-10-14 10:20:36	18.0198
2021-10-14 11:20:57	17.918
2021-10-14 12:20:47	17.8124
2021-10-14 13:20:42	17.7065
2021-10-14 14:20:34	17.6035
2021-10-14 15:20:28	17.506
2021-10-14 16:20:43	17.4151
2021-10-14 17:21:30	17.3312
2021-10-14 18:20:13	17.2541
2021-10-14 19:20:21	17.1835
2021-10-14 20:20:22	17.119
2021-10-14 21:20:23	17.06
2021-10-14 22:20:22	17.0062
2021-10-14 23:20:22	16.9573
2021-10-15 00:20:22	16.9128
2021-10-15 01:20:29	16.8722
2021-10-15 03:20:40	16.835
2021-10-15 04:20:04	16.8001
2021-10-15 22:21:45	16.767
2021-10-15 23:20:04	16.7356
2021-10-16 01:20:01	16.7067
2021-10-16 02:20:04	16.6815
2021-10-16 03:20:03	16.6614
2021-10-16 04:19:37	16.6468
2021-10-16 05:21:02	16.6376
2021-10-16 06:20:05	16.6334
2021-10-16 08:20:23	16.6344
2021-10-16 09:20:30	16.6422
2021-10-16 10:22:52	16.6599
2021-10-16 11:22:48	16.6908
2021-10-16 12:20:03	16.7379
2021-10-16 13:21:31	16.8034
2021-10-16 14:20:22	16.8873
2021-10-16 15:20:23	16.9877
2021-10-16 16:20:22	17.1017
2021-10-16 17:20:29	17.2251
2021-10-16 18:22:57	17.3528
2021-10-16 19:20:33	17.48
2021-10-16 21:20:19	17.6018
2021-10-16 22:20:37	17.714
2021-10-16 23:22:23	17.8135
2021-10-17 00:20:35	17.8989
2021-10-17 01:20:41	17.9715
2021-10-17 02:22:02	18.0345
2021-10-17 04:19:57	18.092
2021-10-17 06:20:08	18.1481
2021-10-17 09:20:38	18.2053
2021-10-17 12:20:34	18.2638
2021-10-17 13:20:33	18.3215
2021-10-17 14:20:29	18.3746
2021-10-17 15:20:29	18.4188
2021-10-17 16:21:29	18.45
2021-10-17 17:20:27	18.4655
2021-10-17 18:19:53	18.4635
2021-10-17 19:20:02	18.4434
2021-10-17 20:20:02	18.4064
2021-10-17 22:20:24	18.354
2021-10-17 23:20:30	18.2879
2021-10-18 00:20:22	18.2099
2021-10-18 01:20:22	18.1215
2021-10-18 02:20:40	18.0235
2021-10-18 03:20:37	17.9167
2021-10-18 04:20:01	17.8023
2021-10-18 05:20:47	17.6822
2021-10-18 06:22:45	17.5595
2021-10-18 07:20:40	17.4383
2021-10-18 08:20:36	17.3229
2021-10-18 09:20:36	17.2172
2021-10-18 10:20:35	17.1244
2021-10-18 11:20:29	17.0464
2021-10-18 12:20:26	16.9844
2021-10-18 13:22:43	16.9385
2021-10-18 14:20:22	16.908
2021-10-18 15:20:22	16.892
2021-10-18 16:20:22	16.8893
2021-10-18 17:20:24	16.8982
2021-10-18 18:20:23	16.9167
2021-10-18 19:19:55	16.9421
2021-10-18 20:21:11	16.9722
2021-10-18 21:22:51	17.0043
2021-10-18 22:21:32	17.0369
2021-10-18 23:21:40	17.0681
2021-10-19 00:20:45	17.0962
2021-10-19 01:20:01	17.1195
2021-10-19 02:20:32	17.1364
2021-10-19 03:21:40	17.1452
2021-10-19 05:22:55	17.1459
2021-10-19 06:21:06	17.1404
2021-10-19 07:20:02	17.1319
2021-10-19 08:20:37	17.1253
2021-10-19 09:20:40	17.1259
2021-10-19 10:21:40	17.1388
2021-10-19 11:22:51	17.1691
2021-10-19 12:20:38	17.2216
2021-10-19 13:20:23	17.3001
2021-10-19 14:20:23	17.4081
2021-10-19 15:22:22	17.5485
2021-10-19 16:20:36	17.7234
2021-10-19 17:20:44	17.9331
2021-10-19 18:20:12	18.177
2021-10-19 19:22:49	18.453
2021-10-19 20:20:05	18.7566
2021-10-19 21:20:09	19.0806
2021-10-19 22:20:31	19.4152
2021-10-19 23:20:29	19.7481
2021-10-20 00:20:21	20.0655
2021-10-20 01:20:37	20.3527
2021-10-20 02:20:36	20.5951
2021-10-20 03:20:33	20.7809
2021-10-20 04:21:39	20.9009
2021-10-20 05:20:33	20.9491
2021-10-20 06:20:03	20.9238
2021-10-20 07:21:37	20.8286
2021-10-20 08:20:35	20.6708
2021-10-20 09:20:01	20.4607
2021-10-20 10:20:36	20.2108
2021-10-20 11:20:40	19.9342
2021-10-20 12:20:36	19.6428
2021-10-20 13:20:24	19.3468
2021-10-20 15:21:23	19.0542
2021-10-20 16:20:35	18.7711
2021-10-20 17:20:31	18.5019
2021-10-20 18:21:48	18.2492
2021-10-20 19:20:42	18.0144
2021-10-20 20:21:39	17.798
2021-10-20 21:20:42	17.5995
2021-10-20 22:20:40	17.4176
2021-10-20 23:20:26	17.2511
2021-10-21 00:20:27	17.0977
2021-10-21 01:20:24	16.9548
2021-10-21 02:20:43	16.819
2021-10-21 05:20:31	16.6878
2021-10-21 06:21:57	16.5593
2021-10-21 08:19:56	16.4335
2021-10-21 09:20:32	16.3115
2021-10-21 10:20:36	16.1959
2021-10-21 11:20:24	16.0897
2021-10-21 12:20:30	15.9953
2021-10-21 13:20:37	15.914
2021-10-21 14:20:29	15.8463
2021-10-21 15:20:08	15.7913
2021-10-21 16:20:30	15.747
2021-10-21 17:20:21	15.7102
2021-10-21 18:20:38	15.6779
2021-10-21 19:20:29	15.6479
2021-10-21 20:20:29	15.6184
2021-10-21 21:20:26	15.5888
2021-10-21 22:20:10	15.5591
2021-10-21 23:21:40	15.5307
2021-10-22 00:20:33	15.5055
2021-10-22 01:20:40	15.4858
2021-10-22 02:20:44	15.4748
2021-10-22 03:20:41	15.4751
2021-10-22 04:20:37	15.4889
2021-10-22 05:20:27	15.5173
2021-10-22 06:20:04	15.5605
2021-10-22 07:20:04	15.6173
2021-10-22 08:20:33	15.6853
2021-10-22 09:20:36	15.7618
2021-10-22 10:20:38	15.8438
2021-10-22 11:20:36	15.9292
2021-10-22 12:20:26	16.0165
2021-10-22 13:20:32	16.105
2021-10-22 14:20:09	16.1947
2021-10-22 15:20:42	16.2855
2021-10-22 16:20:29	16.3774
2021-10-22 17:20:24	16.4705
2021-10-22 18:20:44	16.5652
2021-10-22 19:20:39	16.6621
2021-10-22 20:20:02	16.7617
2021-10-22 21:20:22	16.8644
2021-10-22 22:20:10	16.9695
2021-10-22 23:20:30	17.0756
2021-10-23 00:20:22	17.1806
2021-10-23 01:20:28	17.2821
2021-10-23 02:22:41	17.3775
2021-10-23 03:22:40	17.4651
2021-10-23 04:20:22	17.5434
2021-10-23 05:20:08	17.6106
2021-10-23 06:20:26	17.6648
2021-10-23 07:21:43	17.7046
2021-10-23 08:20:33	17.7295
2021-10-23 09:20:38	17.7399
2021-10-23 10:20:47	17.7372
2021-10-23 11:20:35	17.7244
2021-10-23 12:20:36	17.7046
2021-10-23 13:20:37	17.6808
2021-10-23 14:20:24	17.6553
2021-10-23 15:20:35	17.6299
2021-10-23 16:20:38	17.6056
2021-10-23 17:20:16	17.5827
2021-10-23 18:20:08	17.5617
2021-10-23 19:20:23	17.5433
2021-10-23 20:20:42	17.5285
2021-10-23 21:20:45	17.5183
2021-10-23 22:20:27	17.5144
2021-10-23 23:20:30	17.5179
2021-10-24 00:20:35	17.5295
2021-10-24 01:20:34	17.5493
2021-10-24 02:20:21	17.5767
2021-10-24 03:20:29	17.6106
2021-10-24 04:20:22	17.6488
2021-10-24 05:20:30	17.6891
2021-10-24 06:20:24	17.73
2021-10-24 07:20:38	17.7704
2021-10-24 08:20:59	17.8105
2021-10-24 09:20:56	17.8525
2021-10-24 10:20:55	17.8999
2021-10-24 11:20:57	17.9563
2021-10-24 12:20:35	18.0249
2021-10-24 13:20:41	18.1079
2021-10-24 14:20:43	18.205
2021-10-24 15:20:55	18.3143
2021-10-24 16:20:42	18.4326
2021-10-24 17:21:07	18.5558
2021-10-24 18:20:36	18.6795
2021-10-24 19:21:58	18.7994
2021-10-24 20:20:30	18.9112
2021-10-24 21:20:58	19.0102
2021-10-24 22:21:14	19.0915
2021-10-25 00:23:12	19.15
2021-10-25 01:21:05	19.1805
2021-10-25 02:20:22	19.1796
2021-10-25 03:20:58	19.1462
2021-10-25 07:21:00	19.0815
2021-10-25 08:23:24	18.9888
2021-10-25 09:20:28	18.873
2021-10-25 10:21:00	18.7387
2021-10-25 11:20:57	18.5903
2021-10-25 12:20:39	18.4318
2021-10-25 13:20:59	18.2665
2021-10-25 14:20:50	18.0972
2021-10-25 15:20:59	17.9262
2021-10-25 16:21:07	17.7551
2021-10-25 17:20:55	17.5849
2021-10-25 18:20:55	17.4171
2021-10-25 19:20:52	17.2532
2021-10-25 20:20:48	17.0952
2021-10-25 21:20:46	16.9451
2021-10-25 22:21:04	16.8051
2021-10-25 23:23:10	16.6774
2021-10-26 00:20:42	16.5635
2021-10-26 01:20:43	16.4652
2021-10-26 02:20:51	16.3837
2021-10-26 03:20:45	16.3201
2021-10-26 04:20:57	16.2746
2021-10-26 05:20:54	16.2471
2021-10-26 06:20:57	16.2371
2021-10-26 07:20:50	16.2432
2021-10-26 08:21:48	16.2638
2021-10-26 09:20:58	16.297
2021-10-26 10:20:57	16.3412
2021-10-26 11:20:51	16.3948
2021-10-26 12:20:52	16.4564
2021-10-26 13:20:43	16.5242
2021-10-26 14:20:41	16.5962
2021-10-26 15:20:42	16.67
2021-10-26 16:20:55	16.7431
2021-10-26 17:21:02	16.8132
2021-10-26 18:20:43	16.8787
2021-10-26 19:20:58	16.9386
2021-10-26 20:20:14	16.9928
2021-10-26 21:20:57	17.0426
2021-10-26 22:20:49	17.0901
2021-10-26 23:20:40	17.1381
2021-10-27 00:20:39	17.1894
2021-10-27 01:20:36	17.2469
2021-10-27 09:20:55	17.3133
2021-10-27 10:21:02	17.3909
2021-10-27 11:20:58	17.483
2021-10-27 12:20:43	17.5928
2021-10-27 13:20:50	17.7235
2021-10-27 14:20:41	17.8777
2021-10-27 15:20:43	18.0566
[truncated: 16,478 more rows]
