# Supplementary material for: Landslide hazard early warning method for rock slopes using a hybrid LSTM-SARIMA data-driven model
Source: PLoS One. 2025 May 23;20(5):e0323650. doi: 10.1371/journal.pone.0323650 (PMC12101732; doi:10.1371/journal.pone.0323650)
Supplement: S5 Data — (XLSX) [file pone.0323650.s005.xlsx]

## Sheet: Sheet1
Time	Smoothed Displacement
2021-07-16 10:20:56	3.61139
2021-07-16 11:20:52	3.61139
2021-07-16 12:20:27	3.61139
2021-07-16 13:20:37	3.34826
2021-07-16 14:20:49	3.60431
2021-07-16 15:20:33	3.39926
2021-07-16 16:20:15	3.78041
2021-07-16 17:20:14	3.51358
2021-07-16 18:20:45	3.52298
2021-07-16 19:20:13	3.34759
2021-07-16 20:20:12	2.94955
2021-07-16 21:20:11	2.17363
2021-07-16 22:20:14	3.18521
2021-07-16 23:20:15	4.24795
2021-07-17 00:20:23	4.5173
2021-07-17 01:20:37	5.46969
2021-07-17 02:20:40	6.38311
2021-07-17 03:20:51	6.51649
2021-07-17 04:20:12	5.74713
2021-07-17 05:20:38	5.4073
2021-07-17 06:20:11	5.21892
2021-07-17 07:20:05	4.06675
2021-07-17 08:20:37	2.95267
2021-07-17 09:20:59	2.93965
2021-07-17 10:20:33	3.19265
2021-07-17 11:20:17	3.00311
2021-07-17 12:20:16	3.30693
2021-07-17 13:20:58	3.26587
2021-07-17 14:20:28	3.33019
2021-07-17 15:20:23	2.82345
2021-07-17 16:20:32	3.46476
2021-07-17 17:20:26	3.93342
2021-07-17 18:20:26	5.35965
2021-07-17 19:20:33	6.67221
2021-07-17 20:20:41	7.19924
2021-07-17 21:20:54	7.70622
2021-07-17 22:20:28	7.86174
2021-07-17 23:20:46	7.11552
2021-07-18 00:20:03	5.95789
2021-07-18 01:20:12	5.46818
2021-07-18 02:20:04	4.75185
2021-07-18 03:20:26	5.18521
2021-07-18 04:20:14	5.10272
2021-07-18 05:20:23	5.12369
2021-07-18 06:21:01	5.3468
2021-07-18 07:20:52	5.46843
2021-07-18 08:20:11	4.06034
2021-07-18 09:20:37	4.84373
2021-07-18 10:20:24	4.56671
2021-07-18 11:20:57	5.95928
2021-07-18 12:21:32	5.83147
2021-07-18 13:21:17	7.36166
2021-07-18 14:20:34	6.95591
2021-07-18 15:20:34	7.75592
2021-07-18 16:21:10	6.91858
2021-07-19 11:20:46	6.35053
2021-07-19 12:20:30	5.67081
2021-07-19 13:20:48	4.79869
2021-07-19 14:20:48	3.74573
2021-07-19 15:20:58	3.21468
2021-07-19 16:23:04	3.36446
2021-07-19 17:20:58	3.87806
2021-07-19 18:21:21	4.76425
2021-07-19 19:20:24	6.12941
2021-07-19 20:20:36	6.68783
2021-07-19 21:20:30	7.27869
2021-07-19 22:20:45	6.2174
2021-07-19 23:21:00	5.79444
2021-07-20 00:21:03	5.2817
2021-07-20 01:20:48	4.95424
2021-07-20 06:21:34	4.17944
2021-07-20 07:20:47	4.20363
2021-07-20 08:21:03	4.20948
2021-07-20 09:21:22	3.35706
2021-07-20 10:20:36	2.83209
2021-07-20 11:20:37	3.19114
2021-07-20 12:20:42	3.38914
2021-07-20 13:20:55	3.24305
2021-07-20 14:20:36	3.59712
2021-07-20 15:20:46	4.426
2021-07-20 16:21:22	4.42684
2021-07-20 17:20:58	4.25786
2021-07-20 18:20:38	3.70536
2021-07-20 19:20:39	4.22556
2021-07-20 20:20:57	4.30176
2021-07-20 21:20:58	4.34007
2021-07-20 22:21:02	4.91954
2021-07-20 23:20:58	6.22234
2021-07-21 00:20:59	6.20049
2021-07-21 01:21:01	7.87939
2021-07-21 02:21:09	8.96847
2021-07-21 04:21:14	8.88545
2021-07-21 05:20:29	8.82025
2021-07-21 06:20:34	7.69579
2021-07-21 07:20:42	5.43878
2021-07-21 08:20:57	4.11718
2021-07-21 09:21:26	3.66324
2021-07-21 10:21:02	2.62615
2021-07-21 11:21:08	3.72342
2021-07-21 12:20:42	3.72342
2021-07-21 13:21:08	3.23782
2021-07-21 14:21:19	3.1663
2021-07-21 15:20:33	3.2273
2021-07-21 16:20:43	4.85495
2021-07-21 17:20:56	7.01892
2021-07-21 18:20:59	7.96328
2021-07-21 19:22:00	9.57878
2021-07-21 20:21:58	10.4655
2021-07-21 21:21:00	8.91856
2021-07-21 22:21:17	6.81831
2021-07-21 23:21:18	7.3364
2021-07-22 00:21:30	6.80428
2021-07-22 01:20:48	6.80428
2021-07-22 02:21:10	7.15798
2021-07-22 03:21:09	7.83466
2021-07-22 05:20:40	6.41893
2021-07-22 06:20:57	5.93071
2021-07-22 07:21:19	5.47374
2021-07-22 08:20:56	4.27253
2021-07-22 09:22:49	3.88412
2021-07-22 10:20:43	4.09035
2021-07-22 11:21:46	3.63755
2021-07-22 12:21:26	2.81981
2021-07-22 13:21:06	3.66919
2021-07-22 14:21:05	4.06236
2021-07-22 15:21:06	3.85613
2021-07-22 19:17:17	4.23924
2021-07-22 20:20:55	4.5885
2021-07-22 21:20:56	5.06505
2021-07-22 22:21:00	5.43796
2021-07-22 23:21:04	6.75641
2021-07-23 00:21:02	7.26915
2021-07-23 03:20:56	7.42888
2021-07-23 04:21:08	7.11667
2021-07-23 06:21:21	6.02087
2021-07-23 07:21:28	5.01645
2021-07-23 08:21:32	3.90423
2021-07-23 09:20:36	3.64819
2021-07-23 10:21:09	3.35397
2021-07-23 11:21:26	3.01763
2021-07-23 12:24:48	2.95967
2021-07-23 13:22:53	2.70672
2021-07-23 14:20:57	3.3249
2021-07-23 15:22:04	3.47528
2021-07-23 16:22:23	4.82751
2021-07-23 17:21:18	4.88072
2021-07-23 18:21:21	6.79172
2021-07-23 19:21:23	7.07545
2021-07-23 20:21:18	6.47043
2021-07-23 21:21:33	6.529
2021-07-23 23:21:51	7.2344
2021-07-24 00:22:14	6.68857
2021-07-24 01:22:06	6.97877
2021-07-24 02:21:08	8.50082
2021-07-24 03:22:26	7.43116
2021-07-24 04:21:32	7.29807
2021-07-24 05:21:38	6.63433
2021-07-24 06:21:54	5.49204
2021-07-24 07:21:46	3.98032
2021-07-24 08:21:10	4.13525
2021-07-24 09:21:24	3.73191
2021-07-24 10:21:55	3.72779
2021-07-24 11:20:09	3.9703
2021-07-24 12:21:14	4.42786
2021-07-24 13:20:51	5.08545
2021-07-24 14:22:15	6.0059
2021-07-24 15:21:13	7.45855
2021-07-24 16:21:45	9.34449
2021-07-24 18:20:59	10.4785
2021-07-24 20:21:17	9.61466
2021-07-24 21:23:20	11.7595
2021-07-24 22:21:13	11.5973
2021-07-24 23:20:36	9.45578
2021-07-25 00:20:41	8.45893
2021-07-25 07:21:19	8.95165
2021-07-25 08:21:28	6.43354
2021-07-25 09:20:36	5.28178
2021-07-25 10:21:13	5.68933
2021-07-25 11:20:57	5.11701
2021-07-25 12:20:56	5.03964
2021-07-25 13:20:58	4.73045
2021-07-25 18:20:33	4.80045
2021-07-25 19:21:08	4.63957
2021-07-25 20:21:19	5.35231
2021-07-25 21:20:32	5.53927
2021-07-25 22:20:36	7.20754
2021-07-25 23:20:36	8.23076
2021-07-26 01:20:53	8.1741
2021-07-26 03:20:58	7.43235
2021-07-26 08:20:33	7.02491
2021-07-26 09:20:39	5.51262
2021-07-26 10:20:49	4.40871
2021-07-26 12:21:11	4.24886
2021-07-26 13:20:36	4.19171
2021-07-26 14:21:07	4.51327
2021-07-26 15:20:56	4.09819
2021-07-26 16:20:55	4.03591
2021-07-26 17:21:16	4.52821
2021-07-26 18:20:34	5.52584
2021-07-26 19:20:36	6.19835
2021-07-26 20:20:36	7.6822
2021-07-26 21:20:38	7.50698
2021-07-26 22:20:45	7.27055
2021-07-26 23:21:16	7.46957
2021-07-27 00:21:26	6.5656
2021-07-27 01:20:40	5.58508
2021-07-27 02:20:47	5.7603
2021-07-27 03:21:02	6.05878
2021-07-27 04:21:17	4.89508
2021-07-27 05:20:59	4.71236
2021-07-27 06:21:09	4.1102
2021-07-27 07:21:18	4.51549
2021-07-27 09:20:41	3.9972
2021-07-27 10:21:09	4.19828
2021-07-27 11:20:31	4.14924
2021-07-27 12:20:49	5.10755
2021-07-27 13:19:56	5.52824
2021-07-27 17:21:01	5.74805
2021-07-27 19:20:54	6.33891
2021-07-27 21:20:28	6.94037
2021-07-27 22:20:28	5.91624
2021-07-27 23:20:36	4.67656
2021-07-28 00:20:47	4.49926
2021-07-28 01:20:37	3.9084
2021-07-28 06:20:42	4.6007
2021-07-28 07:20:36	4.56427
2021-07-28 08:20:44	4.54365
2021-07-28 09:20:44	4.5059
2021-07-28 10:21:10	4.36278
2021-07-28 11:21:18	3.63466
2021-07-28 13:20:52	4.22965
2021-07-28 14:20:47	4.20378
2021-07-28 15:21:00	3.85244
2021-07-28 16:20:58	4.35844
2021-07-28 17:20:36	4.3419
2021-07-28 18:22:01	4.90659
2021-07-28 19:22:09	5.86097
2021-07-28 20:22:12	6.75751
2021-07-28 21:22:17	7.45754
2021-07-28 22:22:46	6.9132
2021-07-28 23:22:29	5.70255
2021-07-29 12:22:17	4.77237
2021-07-29 13:22:40	4.26493
2021-07-29 14:20:58	3.61238
2021-07-29 15:20:57	3.79692
2021-07-29 16:20:54	4.41186
2021-07-29 17:20:56	4.21931
2021-07-29 18:20:56	4.77858
2021-07-29 19:20:53	4.4521
2021-07-29 20:21:03	4.66977
2021-07-29 21:21:04	6.59002
2021-07-29 22:20:57	9.48618
2021-07-29 23:20:57	12.0718
2021-07-30 01:17:15	13.9872
2021-07-30 02:20:59	15.914
2021-07-30 04:21:02	13.9794
2021-07-30 05:20:23	11.3096
2021-07-30 13:20:52	8.83356
2021-07-30 14:20:52	6.90621
2021-07-30 15:20:54	4.62002
2021-07-30 16:20:55	4.88654
2021-07-30 17:20:54	4.97043
2021-07-30 18:21:02	4.80899
2021-07-30 19:20:43	5.00539
2021-07-30 20:20:45	6.52536
2021-07-30 21:20:35	6.3115
2021-07-30 22:20:44	6.31983
2021-07-30 23:20:38	6.28816
2021-07-31 00:20:25	7.5764
2021-07-31 01:20:36	6.04358
2021-07-31 02:20:33	6.80513
2021-07-31 03:20:31	7.81865
2021-07-31 04:20:32	7.33507
2021-07-31 05:20:22	6.36511
2021-07-31 06:20:24	6.37291
2021-07-31 08:20:20	5.69027
2021-07-31 09:20:01	5.69027
2021-07-31 10:20:21	6.03333
2021-07-31 11:20:19	6.06181
2021-07-31 12:20:18	6.10794
2021-07-31 13:20:18	6.10555
2021-07-31 14:20:27	5.08371
2021-07-31 15:20:57	5.34347
2021-07-31 16:20:46	4.66915
2021-07-31 17:20:18	5.20852
2021-07-31 18:20:46	5.51706
2021-07-31 19:20:17	6.05643
2021-07-31 20:20:19	7.3451
2021-07-31 21:20:19	8.17518
2021-07-31 22:20:18	8.60153
2021-07-31 23:20:20	8.69984
2021-08-01 00:20:19	9.18599
2021-08-01 01:20:19	7.88781
2021-08-01 02:20:19	8.00155
2021-08-01 03:20:19	8.57607
2021-08-01 04:20:21	9.12702
2021-08-01 05:20:25	10.1098
2021-08-01 06:20:22	10
2021-08-01 07:20:28	10.0659
2021-08-01 08:20:32	9.20215
2021-08-01 09:20:55	8.1295
2021-08-01 10:20:54	6.20932
2021-08-01 11:20:48	5.74007
2021-08-01 14:20:51	4.86151
2021-08-01 15:20:47	4.61468
2021-08-01 16:20:53	5.15841
2021-08-01 17:20:45	5.20901
2021-08-01 18:20:48	5.70907
2021-08-01 19:21:01	6.12679
2021-08-01 20:20:58	6.66299
2021-08-01 21:20:57	6.12679
2021-08-01 22:20:47	6.41775
2021-08-01 23:20:46	6.38694
2021-08-02 00:20:46	5.83805
2021-08-02 01:20:48	6.39421
2021-08-02 02:21:03	6.58148
2021-08-02 03:20:36	7.6438
2021-08-02 04:20:45	9.9527
2021-08-02 05:20:34	10.0839
2021-08-02 06:20:50	8.69303
2021-08-02 07:21:00	8.07863
2021-08-02 08:21:05	6.84858
2021-08-02 09:20:56	4.90758
2021-08-02 10:20:51	5.03833
2021-08-02 12:20:39	4.82328
2021-08-02 13:20:45	5.30027
2021-08-02 14:20:40	5.65946
2021-08-02 15:20:39	5.78612
2021-08-02 16:20:56	5.84292
2021-08-02 17:20:56	6.24552
2021-08-02 18:20:53	6.17257
2021-08-02 19:20:50	5.79544
2021-08-02 20:20:55	5.66944
2021-08-02 21:20:48	5.49384
2021-08-02 22:21:01	5.77452
2021-08-02 23:20:48	5.61193
2021-08-03 00:20:56	6.4712
2021-08-03 01:20:59	6.05797
2021-08-03 02:20:56	7.49403
2021-08-03 03:21:01	9.57638
2021-08-03 04:20:57	10.3795
2021-08-03 05:20:44	9.776
2021-08-03 06:21:03	9.79882
2021-08-03 07:20:50	8.18005
2021-08-03 08:20:44	5.55753
2021-08-03 09:20:50	5.29711
2021-08-03 10:20:53	4.85661
2021-08-03 11:20:55	5.16951
2021-08-03 12:20:52	5.21163
2021-08-03 13:20:52	5.11131
2021-08-03 14:20:52	4.24076
2021-08-03 15:20:50	4.08616
2021-08-03 16:20:53	3.60922
2021-08-03 17:20:50	3.80504
2021-08-03 18:21:15	4.04445
2021-08-03 19:20:52	4.03969
2021-08-03 20:20:53	4.37569
2021-08-03 21:24:41	4.27061
2021-08-03 22:20:42	4.58542
2021-08-03 23:20:44	4.52577
2021-08-04 00:20:43	4.85817
2021-08-04 01:20:50	5.16041
2021-08-04 02:20:41	5.92198
2021-08-04 03:20:40	6.92476
2021-08-04 04:20:21	7.29922
2021-08-04 05:20:31	9.10178
2021-08-04 06:20:33	9.60827
2021-08-04 07:20:19	9.88967
2021-08-04 08:20:47	8.88689
2021-08-04 09:20:29	9.90182
2021-08-04 10:20:27	10.1972
2021-08-04 12:20:18	10.6759
2021-08-04 16:19:37	10.5205
2021-08-04 17:20:43	12.0155
2021-08-04 18:20:32	12.0267
2021-08-04 20:20:41	10.3192
2021-08-05 02:20:40	9.87598
2021-08-05 06:20:34	9.47385
2021-08-05 07:20:46	7.85071
2021-08-05 08:20:47	6.45456
2021-08-05 09:20:52	6.44445
2021-08-05 11:20:31	5.49072
2021-08-05 12:20:59	5.00974
2021-08-05 13:20:33	4.99677
2021-08-05 14:20:30	5.17199
2021-08-05 15:17:25	4.56962
2021-08-05 16:20:31	4.64397
2021-08-05 17:20:34	4.784
2021-08-05 18:20:36	4.79697
2021-08-05 19:20:34	4.72261
2021-08-05 20:20:36	4.82399
2021-08-05 21:20:35	4.85576
2021-08-05 22:20:27	4.69572
2021-08-05 23:20:28	4.39259
2021-08-06 06:20:11	4.43176
2021-08-06 07:20:28	4.8815
2021-08-06 08:20:30	4.78732
2021-08-06 09:20:23	4.94736
2021-08-06 10:20:32	5.27207
2021-08-06 11:20:36	6.10476
2021-08-06 12:20:49	6.36703
2021-08-06 13:20:32	6.9456
2021-08-06 14:20:19	6.9456
2021-08-06 15:20:11	7.06979
2021-08-06 16:20:41	6.61745
2021-08-06 17:20:33	7.12218
2021-08-06 18:20:32	6.84608
2021-08-06 19:20:31	7.00852
2021-08-06 20:20:31	7.22496
2021-08-06 21:20:18	7.17793
2021-08-06 22:20:11	6.67126
2021-08-06 23:20:13	7.88802
2021-08-07 00:20:05	8.32215
2021-08-07 01:20:08	9.05886
2021-08-07 02:20:23	10.7187
2021-08-07 03:20:21	11.7609
2021-08-07 04:20:15	11.4933
2021-08-07 05:19:52	12.3272
2021-08-07 06:20:23	11.0017
2021-08-07 07:19:54	8.96917
2021-08-07 08:20:16	7.33753
2021-08-07 09:20:11	6.34934
2021-08-07 10:20:11	5.7187
2021-08-07 11:19:50	5.80413
2021-08-07 12:20:10	6.50756
2021-08-07 13:19:55	6.87394
2021-08-07 14:20:12	7.52545
2021-08-07 15:20:15	7.11862
2021-08-07 16:20:16	8.24185
2021-08-07 17:20:15	8.50164
2021-08-07 18:20:16	9.37539
2021-08-07 19:20:15	9.80122
2021-08-07 20:20:19	9.81423
2021-08-07 21:20:22	9.25976
2021-08-07 22:20:27	9.0935
2021-08-07 23:20:18	8.68114
2021-08-08 00:20:19	8.30279
2021-08-08 01:20:21	8.82723
2021-08-08 02:20:06	9.30633
2021-08-08 03:20:07	9.1799
2021-08-08 06:20:05	8.88316
2021-08-08 07:20:13	8.52643
2021-08-08 08:20:16	7.8461
2021-08-08 09:20:05	6.83762
2021-08-08 10:20:06	6.96974
2021-08-08 11:20:23	6.78459
2021-08-08 12:20:19	6.48136
2021-08-08 13:20:18	6.61154
2021-08-08 14:20:18	7.69539
2021-08-08 15:20:19	7.61268
2021-08-08 16:20:08	7.92095
2021-08-08 17:20:04	8.16811
2021-08-08 18:20:06	8.10371
2021-08-08 19:20:06	7.41376
2021-08-08 21:19:53	7.15847
2021-08-08 22:20:07	7.80692
2021-08-09 00:20:31	8.24479
2021-08-09 13:20:14	10.4971
2021-08-10 05:22:00	11.5552
2021-08-10 08:19:53	12.6066
2021-08-10 09:08:55	11.95
2021-08-10 09:20:08	11.4528
2021-08-10 10:22:27	9.08378
2021-08-10 11:22:41	7.95465
2021-08-10 12:20:27	6.80092
2021-08-10 13:20:16	6.82256
2021-08-10 14:20:09	6.70436
2021-08-10 15:20:11	7.51365
2021-08-10 17:20:09	8.02679
2021-08-10 18:19:59	10.4643
2021-08-10 19:20:21	11.2153
2021-08-11 08:20:07	12.2371
2021-08-11 09:20:06	12.1585
2021-08-11 10:19:24	12.0991
2021-08-11 11:20:08	10.1747
2021-08-11 12:21:38	10.1865
2021-08-11 13:20:22	9.33862
2021-08-11 14:20:17	9.02351
2021-08-11 15:20:32	9.90075
2021-08-11 16:20:08	9.59407
2021-08-11 17:19:51	9.04529
2021-08-11 18:19:47	9.57336
2021-08-11 19:20:15	10.1814
2021-08-11 20:20:11	9.53654
2021-08-11 21:20:07	9.8695
2021-08-11 22:20:25	9.63528
2021-08-11 23:20:10	9.96994
2021-08-12 00:21:23	9.74993
2021-08-12 01:20:10	9.93686
2021-08-12 02:19:37	10.0836
2021-08-12 03:20:02	10.3231
2021-08-12 04:20:03	9.76254
2021-08-12 05:20:11	9.55181
2021-08-12 06:19:47	8.67872
2021-08-12 07:22:15	8.16129
2021-08-12 08:20:15	7.99438
2021-08-12 09:20:08	8.54152
2021-08-12 10:20:02	8.08277
2021-08-12 11:20:19	7.98789
2021-08-12 12:20:10	7.87659
2021-08-12 13:20:15	7.98475
2021-08-12 14:20:10	7.17087
2021-08-12 15:20:30	7.3638
2021-08-12 16:20:07	7.74369
2021-08-12 17:20:25	8.40374
2021-08-12 18:20:22	8.72983
2021-08-12 19:20:16	9.53376
2021-08-12 20:20:19	9.87308
2021-08-12 21:20:10	10.0545
2021-08-12 22:20:07	9.82167
2021-08-12 23:19:51	9.59491
2021-08-13 00:21:20	9.51519
2021-08-13 01:20:09	10.9788
2021-08-13 02:20:09	12.5187
2021-08-13 03:20:19	12.4203
2021-08-13 04:20:21	13.0932
2021-08-13 05:20:08	12.7223
2021-08-13 06:20:01	11.0088
2021-08-13 07:22:47	9.22963
2021-08-13 08:20:17	9.25565
2021-08-13 09:20:18	9.33047
2021-08-13 10:20:27	9.32444
2021-08-13 11:20:09	9.65641
2021-08-13 12:20:06	9.70294
2021-08-13 13:20:05	10.4751
2021-08-13 16:17:30	9.70649
2021-08-13 17:20:17	9.8187
2021-08-13 18:20:14	9.75905
2021-08-13 19:20:16	10.2773
2021-08-13 20:20:19	10.3225
2021-08-13 21:20:11	11.252
2021-08-13 22:20:21	12.8457
2021-08-13 23:20:00	13.1068
2021-08-14 00:20:11	13.9019
2021-08-14 01:20:11	15.2348
2021-08-14 02:22:54	15.7808
2021-08-14 04:20:06	15.1565
2021-08-14 05:20:06	14.5574
2021-08-14 07:19:43	13.1976
2021-08-14 08:20:19	11.0472
2021-08-14 09:20:16	9.08495
2021-08-14 10:20:18	7.67859
2021-08-14 11:20:18	7.62019
2021-08-14 12:20:19	7.75071
2021-08-14 13:20:19	7.57603
2021-08-14 14:20:17	7.75614
2021-08-14 15:20:17	7.92277
2021-08-14 16:20:19	8.59679
2021-08-14 17:20:13	9.33659
2021-08-14 18:20:16	9.9381
2021-08-14 19:19:54	11.3352
2021-08-14 20:20:17	12.5166
2021-08-14 21:20:16	12.6934
2021-08-14 22:20:19	15.0135
2021-08-14 23:20:15	15.2903
2021-08-15 00:19:56	15.7298
2021-08-15 01:20:31	16.1484
2021-08-15 03:21:34	16.0866
2021-08-15 04:20:19	15.4031
2021-08-15 05:20:10	15.4959
2021-08-15 06:20:09	13.5403
2021-08-15 07:20:17	11.5769
2021-08-15 08:20:15	10.9768
2021-08-15 09:21:27	8.67607
2021-08-15 10:20:14	7.67079
2021-08-15 11:20:13	7.60968
2021-08-15 12:20:16	8.19502
2021-08-15 13:19:47	8.13318
2021-08-15 14:20:14	8.61912
2021-08-15 15:20:13	8.96295
2021-08-15 16:19:56	9.84599
2021-08-15 17:22:43	10.9509
2021-08-15 18:20:15	12.1167
2021-08-15 19:20:17	13.3282
2021-08-15 20:20:16	15.2769
2021-08-15 21:20:17	16.4703
2021-08-15 22:20:18	16.2987
2021-08-15 23:20:19	15.9962
2021-08-16 00:20:23	15.8717
2021-08-16 01:20:20	15.3906
2021-08-16 02:20:16	14.7305
2021-08-16 03:21:32	14.9777
2021-08-16 04:21:17	15.1842
2021-08-16 05:20:09	13.6125
2021-08-16 06:20:07	11.7045
2021-08-16 07:19:42	10.5884
2021-08-16 08:20:00	9.10526
2021-08-16 09:20:22	7.96682
2021-08-16 10:20:16	7.824
2021-08-16 11:20:27	7.99996
2021-08-16 12:20:13	8.52432
2021-08-16 13:20:06	8.13672
2021-08-16 14:20:24	8.18326
2021-08-16 15:20:12	8.43685
2021-08-16 16:20:16	8.86491
2021-08-16 17:19:55	8.69361
2021-08-16 18:20:14	9.72089
2021-08-16 19:19:55	10.0124
2021-08-16 20:20:16	10.6413
2021-08-16 21:20:17	11.1947
2021-08-16 22:20:19	12.549
2021-08-16 23:20:15	14.1603
2021-08-17 00:20:18	14.9662
2021-08-17 01:20:18	16.373
2021-08-17 02:20:20	17.9982
2021-08-17 03:19:42	19.2995
2021-08-17 04:20:02	17.3346
2021-08-17 07:21:24	16.4932
2021-08-17 08:20:17	14.4116
2021-08-17 09:20:17	11.7959
2021-08-17 16:20:15	9.25398
2021-08-17 17:19:54	9.4103
2021-08-17 18:19:53	9.32702
2021-08-17 19:20:15	9.59767
2021-08-17 20:20:17	10.4365
2021-08-17 21:20:15	10.0047
2021-08-17 22:20:16	9.92592
2021-08-17 23:20:16	10.1377
2021-08-18 00:20:18	10.2541
2021-08-18 01:20:15	9.85225
2021-08-18 02:20:17	10.6198
2021-08-18 03:20:15	12.1988
2021-08-18 04:20:13	11.9273
2021-08-18 05:20:17	12.0331
2021-08-18 06:20:07	12.1441
2021-08-18 07:19:39	11.1906
2021-08-18 08:20:07	9.19193
2021-08-18 09:20:05	9.01161
2021-08-18 11:20:27	8.22588
2021-08-18 12:20:17	7.69596
2021-08-18 13:20:15	7.98897
2021-08-18 14:20:17	8.17464
2021-08-18 15:20:14	8.79442
2021-08-18 18:17:30	9.41986
2021-08-18 19:20:18	9.71872
2021-08-18 20:20:17	10.3787
2021-08-18 21:20:18	11.1378
2021-08-18 22:20:33	11.234
2021-08-18 23:20:20	11.0859
2021-08-19 00:20:24	11.5228
2021-08-19 01:20:19	11.7969
2021-08-19 02:20:18	11.8385
2021-08-19 03:20:12	12.3497
2021-08-19 04:20:18	12.1123
2021-08-19 05:19:38	11.7421
2021-08-19 06:20:07	10.978
2021-08-19 07:20:05	10.1837
2021-08-19 08:22:43	9.20685
2021-08-19 09:20:06	9.42985
2021-08-19 10:20:22	9.13569
2021-08-19 11:20:07	9.45841
2021-08-19 12:20:04	9.63945
2021-08-19 13:20:12	13.9649
2021-08-19 14:20:06	17.8996
2021-08-19 15:20:03	17.2636
2021-08-19 16:20:14	15.2207
2021-08-19 18:20:01	14.1507
2021-08-19 19:20:06	8.04583
2021-08-19 20:20:02	2.86033
2021-08-19 21:19:55	2.40971
2021-08-20 08:19:43	2.53668
2021-08-20 09:19:47	2.36578
2021-08-20 10:20:04	3.16778
2021-08-20 11:20:17	3.05253
2021-08-20 12:20:06	3.42664
2021-08-20 13:20:26	4.00109
2021-08-20 14:20:19	4.17699
2021-08-20 15:20:18	4.34844
2021-08-20 16:20:30	5.04733
2021-08-20 17:20:11	4.61573
2021-08-20 18:20:30	4.76478
2021-08-20 19:18:34	4.59556
2021-08-20 20:20:14	4.71335
2021-08-20 21:20:18	4.35769
2021-08-20 22:20:39	4.86579
2021-08-21 00:19:43	4.69429
2021-08-21 01:21:37	6.60246
2021-08-21 02:19:50	7.79867
2021-08-21 03:20:06	9.12028
2021-08-21 06:20:19	9.33191
2021-08-21 07:18:41	9.38271
2021-08-21 08:20:37	7.69664
2021-08-21 09:18:39	5.88459
2021-08-21 10:20:39	4.5671
2021-08-21 11:20:01	4.34973
2021-08-21 12:20:40	4.47239
2021-08-21 13:20:35	4.74198
2021-08-21 14:21:44	5.05246
2021-08-21 15:20:34	5.12323
2021-08-21 16:20:35	5.03001
2021-08-21 17:20:34	5.70121
2021-08-21 18:20:38	6.19119
2021-08-21 19:20:34	6.61279
2021-08-21 20:20:11	7.36423
2021-08-21 21:18:37	8.11276
2021-08-21 22:20:29	7.52458
2021-08-21 23:20:25	8.0939
2021-08-22 00:20:41	10.796
2021-08-22 01:20:09	11.7112
2021-08-22 02:20:39	11.6924
2021-08-22 03:22:51	11.2099
2021-08-22 08:20:32	9.8815
2021-08-22 09:18:39	7.44289
2021-08-22 12:20:36	5.81436
2021-08-22 13:18:36	4.75974
2021-08-22 14:20:38	4.35351
2021-08-22 15:20:36	3.7702
2021-08-22 16:20:39	3.27785
2021-08-22 17:18:26	3.58857
2021-08-22 18:20:37	3.76721
2021-08-22 19:18:34	4.84159
2021-08-22 20:20:09	5.41738
2021-08-22 21:18:31	6.85782
2021-08-22 22:20:21	8.737
2021-08-22 23:18:30	10.6879
2021-08-23 00:20:38	10.4173
2021-08-23 01:20:32	14.4321
2021-08-23 02:20:27	14.7134
2021-08-23 03:20:31	15.0284
2021-08-23 04:20:41	14.4433
2021-08-23 05:18:26	16.0174
2021-08-23 06:22:48	12.7955
2021-08-23 07:20:26	10.847
2021-08-23 08:18:48	7.82157
2021-08-23 09:20:38	6.21273
2021-08-23 10:20:38	4.30893
2021-08-23 11:20:36	3.64153
2021-08-23 12:20:34	3.95725
2021-08-23 13:20:36	3.39547
2021-08-23 14:20:38	3.21421
2021-08-24 14:05:07	2.75676
2021-08-24 14:19:45	2.47642
2021-08-24 16:50:54	1.88764
2021-08-24 17:18:23	2.30764
2021-08-24 18:20:18	2.34712
2021-08-24 19:18:18	2.58387
2021-08-24 20:20:18	3.09824
2021-08-24 21:20:19	3.1915
2021-08-24 22:18:24	3.7743
2021-08-24 23:20:32	4.3571
2021-08-25 00:20:27	4.83979
2021-08-25 01:20:29	5.03815
2021-08-25 02:20:24	5.79716
2021-08-25 03:20:23	6.29116
2021-08-25 04:20:22	6.02863
2021-08-25 05:20:15	5.92828
2021-08-25 06:20:29	4.93085
2021-08-25 07:20:30	4.47802
2021-08-25 08:20:30	3.42167
2021-08-25 09:20:31	3.00327
2021-08-25 10:20:29	2.89485
2021-08-25 11:19:53	2.81446
2021-08-25 12:18:19	2.87777
2021-08-25 13:19:45	3.44011
2021-08-25 14:20:05	5.20869
2021-08-25 15:19:49	5.49802
2021-08-25 16:20:01	6.82722
2021-08-25 17:19:56	7.09321
2021-08-25 18:20:02	6.77539
2021-08-25 19:20:24	5.82019
2021-08-25 21:19:58	5.82792
2021-08-25 22:20:09	5.82792
2021-08-25 23:19:54	5.30542
2021-08-26 00:19:56	6.09679
2021-08-26 01:20:05	6.43788
2021-08-26 02:20:06	5.97988
2021-08-26 04:20:14	6.22055
2021-08-26 05:20:05	6.91165
2021-08-26 07:19:53	6.55548
2021-08-26 08:20:05	5.58747
2021-08-26 09:20:23	5.38123
2021-08-26 10:20:18	3.99167
2021-08-26 11:20:28	3.1876
2021-08-26 12:20:59	2.88425
2021-08-26 13:20:09	3.33027
2021-08-26 14:20:23	3.80588
2021-08-26 15:20:18	4.43281
2021-08-26 16:20:18	4.63565
2021-08-26 17:20:17	4.76031
2021-08-26 18:20:18	4.74744
2021-08-26 19:20:09	5.5816
2021-08-26 20:20:07	5.98946
2021-08-26 21:20:01	6.34986
2021-08-26 22:19:49	6.73939
2021-08-26 23:20:27	7.99863
2021-08-27 06:19:55	8.06095
2021-08-27 07:20:00	8.12544
2021-08-27 08:20:00	7.49852
2021-08-27 09:20:10	7.10899
2021-08-27 10:20:09	6.30612
2021-08-27 12:20:17	5.59053
2021-08-27 13:20:15	5.85632
2021-08-27 14:20:44	6.8911
2021-08-27 15:20:20	6.77156
2021-08-27 16:20:08	6.26567
2021-08-27 17:19:39	7.36595
2021-08-27 18:20:10	6.54726
2021-08-27 20:19:58	6.90531
2021-08-27 21:19:56	7.62491
2021-08-27 22:19:52	7.9647
2021-08-28 03:19:56	6.77013
2021-08-28 04:20:06	7.04839
2021-08-28 05:20:18	7.11842
2021-08-28 06:20:13	6.63157
2021-08-28 07:20:16	6.77591
2021-08-28 08:20:10	7.11103
2021-08-28 09:20:11	6.45865
2021-08-28 10:20:31	5.62271
2021-08-28 11:20:28	6.19846
2021-08-28 12:20:25	5.70329
2021-08-28 13:20:23	5.37201
2021-08-28 14:20:32	5.86343
2021-08-28 15:20:23	5.9444
2021-08-28 16:20:06	5.83367
2021-08-28 17:20:30	6.18873
2021-08-28 18:20:33	6.77819
2021-08-28 19:20:32	7.25214
2021-08-28 20:20:30	7.79899
2021-08-28 21:20:45	7.7537
2021-08-28 22:20:44	7.90309
2021-08-28 23:19:59	7.57405
2021-08-29 00:20:33	7.40254
2021-08-29 01:20:31	7.28544
2021-08-29 02:20:25	8.08484
2021-08-29 03:20:19	8.86697
2021-08-29 04:20:24	9.61796
2021-08-29 05:20:20	9.9821
2021-08-29 06:20:21	10.1747
2021-08-29 07:20:09	9.73946
2021-08-29 08:20:10	9.71794
2021-08-29 09:20:24	9.36925
2021-08-29 10:20:22	9.23817
2021-08-29 11:20:10	9.17238
2021-08-29 12:20:30	8.97976
2021-08-29 13:19:54	8.72661
2021-08-29 14:20:08	8.75726
2021-08-29 15:20:08	8.82254
2021-08-29 16:20:14	9.14145
2021-08-29 17:20:23	9.58718
2021-08-29 18:20:20	10.1492
2021-08-29 19:20:22	10.8659
2021-08-29 20:20:00	11.4295
2021-08-29 21:20:21	11.8435
2021-08-29 22:20:27	12.1643
2021-08-29 23:20:21	11.8765
2021-08-30 00:20:27	12.6262
2021-08-30 01:20:19	13.3509
2021-08-30 02:20:27	14.3342
2021-08-30 03:20:24	14.6573
2021-08-30 04:20:27	15.4205
2021-08-30 05:19:29	14.0942
2021-08-30 07:22:45	12.6228
2021-08-30 08:20:28	11.1943
2021-08-30 09:20:29	10.5635
2021-08-30 10:20:28	9.22447
2021-08-30 11:20:31	9.29718
2021-08-30 12:20:30	9.48025
2021-08-30 13:20:19	9.27934
2021-08-30 14:22:41	9.47379
2021-08-30 15:19:58	10.4508
2021-08-30 18:17:36	10.537
2021-08-30 19:20:44	11.4893
2021-08-30 20:20:21	12.1992
2021-08-30 21:20:24	12.3477
2021-08-30 22:20:28	12.2694
2021-08-30 23:20:20	12.4932
2021-08-31 00:20:21	12.3787
2021-08-31 01:20:23	11.1239
2021-08-31 02:20:22	10.9148
2021-08-31 03:22:12	11.8598
2021-08-31 04:22:52	14.1745
2021-08-31 05:20:29	12.7447
2021-08-31 06:20:33	13.5889
2021-08-31 07:20:30	13.6945
2021-08-31 08:22:57	12.2008
2021-08-31 09:20:28	9.998
2021-08-31 10:20:33	10.7948
2021-08-31 11:20:36	11.0427
2021-08-31 12:20:20	11.2224
2021-08-31 13:20:38	11.7101
2021-08-31 14:20:29	12.1958
2021-08-31 15:20:40	13.4174
2021-08-31 18:17:23	14.142
2021-08-31 19:20:29	13.5285
2021-08-31 20:20:41	13.9096
2021-08-31 21:20:35	14.2498
2021-08-31 22:20:36	14.1785
2021-08-31 23:21:41	13.2193
2021-09-01 00:20:32	14.4296
2021-09-01 01:20:40	14.9032
2021-09-01 02:20:47	16.1013
2021-09-01 03:20:35	16.4545
2021-09-01 04:20:36	17.7165
2021-09-01 05:20:35	16.2838
2021-09-01 06:20:19	15.8807
2021-09-01 07:20:29	13.1519
2021-09-01 08:20:29	12.1651
2021-09-01 09:20:37	11.0316
2021-09-01 10:20:45	12.2081
2021-09-01 11:20:27	11.8092
2021-09-01 12:20:33	12.8171
2021-09-01 13:20:28	12.5609
2021-09-01 14:20:33	12.4771
2021-09-01 15:20:30	12.161
2021-09-01 16:20:23	11.3673
2021-09-01 17:20:21	10.2649
2021-09-01 18:20:29	10.068
2021-09-01 19:20:36	9.42441
2021-09-01 20:20:29	9.29831
2021-09-01 21:20:08	10.0993
2021-09-01 22:20:19	11.1701
2021-09-01 23:20:16	10.958
2021-09-02 00:20:20	11.4729
2021-09-02 01:20:25	11.2228
2021-09-02 02:20:20	10.4217
2021-09-02 03:20:14	9.94486
2021-09-02 04:20:20	10.0259
2021-09-02 05:20:15	10.7479
2021-09-02 08:20:16	10.1178
2021-09-02 09:20:18	11.1068
2021-09-02 10:20:10	10.1313
2021-09-02 11:20:10	10.5537
2021-09-02 12:20:09	10.0259
2021-09-02 14:20:01	10.1626
2021-09-02 15:20:01	9.16434
2021-09-02 17:20:06	9.6628
2021-09-02 18:21:48	9.1593
2021-09-02 19:20:05	8.70634
2021-09-02 20:20:16	9.89124
2021-09-02 21:20:10	8.87846
2021-09-02 22:20:20	10.4454
2021-09-03 00:21:23	11.0336
2021-09-03 09:20:21	11.0681
2021-09-03 10:20:21	9.74649
2021-09-03 11:20:16	11.5502
2021-09-03 12:20:22	10.4941
2021-09-03 13:20:21	11.1641
2021-09-03 14:20:30	12.0909
2021-09-03 15:20:30	12.9664
2021-09-03 16:20:22	13.4225
2021-09-03 17:20:35	13.6439
2021-09-03 18:20:33	12.7286
2021-09-03 19:20:22	11.7672
2021-09-03 20:20:22	12.8039
2021-09-03 21:20:18	12.9987
2021-09-03 22:20:16	13.2161
2021-09-04 00:20:15	13.854
2021-09-04 07:20:20	14.8348
2021-09-04 08:19:57	14.1908
2021-09-04 11:20:20	14.0637
2021-09-04 12:20:18	14.5115
2021-09-04 13:20:21	14.1711
2021-09-04 14:20:20	14.4442
2021-09-04 15:20:18	14.5145
2021-09-04 16:20:19	14.1932
2021-09-04 17:20:38	14.0651
2021-09-04 18:20:39	13.5231
2021-09-04 19:20:22	12.8712
2021-09-04 20:20:30	12.2069
2021-09-04 21:20:14	11.9984
2021-09-04 22:20:23	11.4579
2021-09-04 23:20:27	11.6412
2021-09-05 00:20:29	11.5643
2021-09-05 01:20:19	12.0587
2021-09-05 02:20:20	12.0138
2021-09-05 03:20:18	12.0587
2021-09-05 04:20:21	12.37
2021-09-05 05:20:19	12.9458
2021-09-05 06:20:20	12.7634
2021-09-05 07:20:29	12.8724
2021-09-05 08:20:28	12.7414
2021-09-05 09:20:32	12.7888
2021-09-05 10:20:29	12.5677
2021-09-05 11:20:30	12.8498
2021-09-05 12:20:18	13.132
2021-09-05 13:19:58	12.3412
2021-09-05 14:20:32	12.4976
2021-09-05 15:20:20	11.9239
2021-09-05 16:20:19	10.6871
2021-09-05 17:20:26	9.96512
2021-09-05 18:20:19	10.5112
2021-09-05 19:20:25	10.2396
2021-09-05 20:20:22	9.67735
2021-09-05 21:20:18	10.2396
2021-09-05 22:20:19	10.2624
2021-09-05 23:20:20	10.5932
2021-09-06 00:20:25	9.812
2021-09-06 01:20:15	10.6062
2021-09-06 02:20:05	10.1895
2021-09-06 07:20:17	9.689
2021-09-06 08:20:19	9.62448
2021-09-06 09:20:19	9.69923
2021-09-06 12:20:17	9.89521
2021-09-06 15:20:12	10.5856
2021-09-06 16:20:18	10.0967
2021-09-06 18:20:54	9.28014
2021-09-06 20:20:16	9.46044
2021-09-07 04:19:53	8.87379
2021-09-07 05:19:54	10.2317
2021-09-07 06:20:00	11.5716
2021-09-07 10:19:59	12.1218
2021-09-07 12:20:15	12.9332
2021-09-07 13:20:19	12.3909
2021-09-07 14:21:23	10.5726
2021-09-07 15:20:21	10.4787
2021-09-07 16:20:21	10.6612
2021-09-07 17:20:48	10.0604
2021-09-07 18:20:39	11.2525
2021-09-07 19:20:47	11.76
2021-09-07 20:20:22	12.159
2021-09-07 21:20:24	14.0068
2021-09-07 23:19:55	16.5317
2021-09-08 00:19:43	16.826
2021-09-08 04:19:33	17.0858
2021-09-08 12:20:15	17.2896
2021-09-08 13:20:39	16.1415
2021-09-08 14:20:40	13.9947
2021-09-08 17:20:32	13.873
2021-09-08 18:19:52	14.4455
2021-09-08 21:20:38	14.6249
2021-09-08 23:20:33	14.5173
2021-09-09 00:20:12	14.8995
2021-09-09 01:20:37	15.5355
2021-09-09 02:20:44	14.3906
2021-09-09 04:20:18	12.8816
2021-09-09 09:20:25	12.2544
2021-09-09 11:21:04	12.5008
2021-09-09 12:20:43	11.6284
2021-09-09 13:20:42	12.4687
2021-09-09 14:20:45	14.0318
2021-09-09 15:20:48	14.3853
2021-09-09 16:20:52	13.2122
2021-09-09 17:22:01	13.6891
2021-09-09 18:20:40	14.2006
2021-09-09 20:20:35	13.4081
2021-09-09 21:20:10	13.2365
2021-09-09 22:20:37	13.7609
2021-09-09 23:20:40	13.9094
2021-09-10 11:20:53	13.1662
2021-09-10 12:20:58	13.6834
2021-09-10 15:11:06	14.4541
2021-09-10 15:20:51	15.3363
2021-09-10 16:20:38	15.0841
2021-09-10 17:20:39	14.3585
2021-09-10 18:20:40	14.6236
2021-09-10 19:20:43	14.6693
2021-09-10 20:20:49	14.0775
2021-09-10 21:20:45	13.8289
2021-09-10 22:20:08	15.0425
2021-09-10 23:20:39	16.2038
2021-09-11 00:20:54	15.5809
2021-09-11 03:20:01	15.8295
2021-09-11 11:20:37	16.1701
2021-09-11 13:20:39	15.8656
2021-09-11 14:20:39	14.1217
2021-09-11 15:20:39	14.4558
2021-09-11 16:20:40	14.7603
2021-09-11 17:20:52	15.0193
2021-09-11 18:20:50	15.9596
2021-09-11 19:21:14	17.1431
2021-09-11 20:20:21	17.4318
2021-09-11 21:20:38	18.0677
2021-09-11 22:20:38	18.8868
2021-09-11 23:21:08	17.9274
2021-09-12 00:21:03	19.3248
2021-09-12 01:20:55	20.1178
2021-09-12 02:20:58	20.0358
2021-09-12 03:20:55	19.4176
2021-09-12 04:21:59	20.5454
2021-09-12 05:20:40	17.7637
2021-09-12 07:20:47	17.1781
2021-09-12 08:21:55	16.4004
2021-09-12 09:21:57	15.582
2021-09-12 11:20:46	14.5539
2021-09-12 12:20:51	15.4137
2021-09-12 13:21:00	15.1661
2021-09-12 14:21:03	15.4287
2021-09-12 15:20:48	16.2488
2021-09-12 16:20:40	16.4661
2021-09-12 17:20:38	16.6857
2021-09-12 18:20:40	16.9814
2021-09-12 19:20:39	17.774
2021-09-12 20:20:41	18.2886
2021-09-12 21:20:38	18.8736
2021-09-12 22:20:40	18.3418
2021-09-12 23:20:39	19.1085
2021-09-13 00:20:30	18.1322
2021-09-13 01:20:28	17.6229
2021-09-13 14:20:33	16.6534
2021-09-13 15:20:42	17.1852
2021-09-13 16:21:09	16.9435
2021-09-13 19:20:31	16.5885
2021-09-13 20:20:16	17.3987
2021-09-13 22:20:29	17.6515
2021-09-14 03:20:36	16.7473
2021-09-14 08:20:18	15.7792
2021-09-14 09:20:39	16.2727
2021-09-14 10:20:38	14.9446
2021-09-14 11:21:03	14.8192
2021-09-14 12:20:40	15.4148
2021-09-14 13:20:41	16.1539
2021-09-14 14:20:41	15.8968
2021-09-14 15:20:46	16.2357
2021-09-14 16:20:44	16.8514
2021-09-14 17:20:43	17.5833
2021-09-14 18:20:23	17.1775
2021-09-14 19:20:40	17.6052
2021-09-14 20:20:40	17.6712
2021-09-14 21:20:36	17.1634
2021-09-14 22:20:41	17.3317
2021-09-14 23:20:49	16.5463
2021-09-15 00:20:40	16.3226
2021-09-15 08:21:53	16.507
2021-09-15 09:20:47	17.1222
2021-09-15 10:20:57	15.7641
2021-09-15 11:20:42	16.3166
2021-09-15 12:20:36	17.119
2021-09-15 13:20:35	16.8181
2021-09-15 14:20:35	17.1653
2021-09-15 15:20:47	18.213
2021-09-15 17:20:34	19.1134
2021-09-15 18:20:39	18.9717
2021-09-15 19:20:35	19.4495
2021-09-16 07:20:42	19.6294
2021-09-16 08:20:49	19.8732
2021-09-16 09:20:47	19.9075
2021-09-16 10:20:49	19.7659
2021-09-16 11:20:56	18.8778
2021-09-16 12:20:52	17.4858
2021-09-16 13:20:40	16.5689
2021-09-16 14:20:38	15.7525
2021-09-16 15:20:41	15.8785
2021-09-16 16:20:42	16.5998
2021-09-16 17:20:48	17.9099
2021-09-16 18:20:45	18.1361
2021-09-16 19:20:40	18.2914
2021-09-16 20:20:27	17.3017
2021-09-16 21:20:43	17.4241
2021-09-16 22:22:34	18.1208
2021-09-16 23:21:00	18.8403
2021-09-17 00:20:35	19.5008
2021-09-17 01:21:04	20.7839
2021-09-17 02:22:04	20.6673
2021-09-17 03:20:51	19.2715
2021-09-17 04:20:44	18.3466
2021-09-17 06:20:30	17.7816
2021-09-17 07:20:49	17.3116
2021-09-17 17:20:59	16.9741
2021-09-17 18:21:01	16.9056
2021-09-17 19:20:45	17.6132
2021-09-17 20:20:46	17.4748
2021-09-17 21:20:52	17.6975
2021-09-17 22:20:53	18.5963
2021-09-17 23:21:05	18.5423
2021-09-18 00:20:25	18.0941
2021-09-18 01:20:39	18.1012
2021-09-18 02:20:38	18.3485
2021-09-18 03:20:52	18.7945
2021-09-18 04:20:57	20.1432
2021-09-18 05:20:58	19.4791
2021-09-18 06:20:15	19.4396
2021-09-18 07:20:50	18.4003
2021-09-18 08:20:48	17.5193
2021-09-18 09:20:51	16.1626
2021-09-18 10:20:55	16.9385
2021-09-18 12:20:57	16.8049
2021-09-18 13:20:47	17.3175
2021-09-18 14:20:59	17.5042
2021-09-18 15:20:51	18.3618
2021-09-18 16:20:46	18.7442
2021-09-18 17:20:51	19.2621
2021-09-18 18:20:50	19.3109
2021-09-18 19:20:57	19.0169
2021-09-18 20:20:57	18.5099
2021-09-18 21:20:40	18.464
2021-09-18 22:20:22	18.3343
2021-09-18 23:20:39	18.8052
2021-09-19 00:21:00	19.2813
2021-09-19 01:20:18	18.9983
2021-09-19 02:21:03	18.7723
2021-09-19 03:20:51	19.8278
2021-09-19 04:20:12	20.7529
2021-09-19 05:20:35	20.7418
2021-09-19 06:20:44	21.2001
2021-09-19 07:20:52	21.3432
2021-09-19 08:20:21	20.5067
2021-09-19 09:20:49	19.4839
2021-09-19 11:20:47	18.5154
2021-09-19 12:20:55	17.7202
2021-09-19 13:20:49	17.2006
2021-09-19 14:21:02	17.6088
2021-09-19 15:20:56	16.918
2021-09-19 16:20:39	17.7172
2021-09-19 17:20:39	18.3201
2021-09-19 18:20:49	18.2021
2021-09-19 19:20:51	17.8226
2021-09-19 20:20:55	18.576
2021-09-19 21:20:54	19.1021
2021-09-19 22:20:45	18.7065
2021-09-19 23:21:58	19.22
2021-09-20 01:20:45	21.4611
2021-09-20 02:22:05	21.7801
2021-09-20 03:20:53	21.5082
2021-09-20 04:21:57	22.3171
2021-09-20 07:21:52	22.7491
2021-09-20 08:20:54	20.4793
2021-09-20 09:20:50	19.4286
2021-09-20 11:20:28	18.7355
2021-09-20 12:20:55	17.7528
2021-09-20 13:20:53	17.2944
2021-09-20 14:20:30	17.7025
2021-09-20 15:20:33	18.2291
2021-09-20 16:21:02	18.1489
2021-09-20 17:20:52	18.7444
2021-09-20 18:21:00	18.0536
2021-09-20 19:20:56	17.6984
2021-09-20 20:21:01	17.2618
2021-09-20 21:20:44	18.2753
2021-09-20 22:20:45	19.2168
2021-09-21 00:20:47	20.2278
2021-09-21 01:20:54	20.1136
2021-09-21 02:20:48	21.2918
2021-09-21 03:20:57	22.9492
2021-09-21 04:20:54	23.6983
2021-09-21 05:20:51	24.0109
2021-09-21 06:20:29	24.6775
2021-09-21 07:21:10	23.6061
2021-09-21 08:20:41	21.6048
2021-09-21 09:20:41	19.7445
2021-09-21 10:20:42	18.8989
2021-09-21 11:20:41	18.0671
2021-09-21 12:20:44	17.38
2021-09-21 13:21:47	16.9253
2021-09-21 14:20:39	17.2611
2021-09-21 15:20:41	17.5027
2021-09-21 16:20:41	17.0469
2021-09-21 17:20:39	17.7102
2021-09-21 18:20:40	18.5545
2021-09-21 19:20:47	18.1746
2021-09-21 20:20:42	18.4251
2021-09-21 21:20:52	19.6844
2021-09-21 22:20:41	19.8162
2021-09-21 23:20:59	19.3495
2021-09-22 00:20:41	19.8348
2021-09-22 01:20:40	19.7195
2021-09-22 02:20:56	19.0799
2021-09-22 03:20:48	19.044
2021-09-22 04:22:08	19.264
2021-09-22 05:20:37	19.0736
2021-09-22 06:20:43	18.7004
2021-09-22 07:20:49	18.5364
2021-09-22 08:20:50	18.1925
2021-09-22 09:21:20	17.526
2021-09-22 10:20:41	17.5125
2021-09-22 11:21:04	18.3563
2021-09-22 12:20:55	18.1422
2021-09-22 13:20:52	18.4646
2021-09-22 14:21:03	18.5509
2021-09-22 15:20:41	18.7257
2021-09-22 16:20:48	18.12
2021-09-22 18:20:41	18.6886
2021-09-22 19:21:10	19.7871
2021-09-22 20:20:49	20.4453
2021-09-22 21:20:50	20.9673
2021-09-22 22:20:56	21.293
2021-09-22 23:20:51	21.3069
2021-09-23 00:20:41	20.338
2021-09-23 01:20:52	20.338
2021-09-23 02:20:45	20.321
2021-09-23 03:20:57	21.7504
2021-09-23 04:20:49	23.4721
2021-09-23 05:20:49	23.0799
2021-09-23 06:20:52	21.9948
2021-09-23 07:20:51	21.6658
2021-09-23 08:20:49	19.6183
2021-09-23 09:20:50	17.5136
2021-09-23 10:20:50	17.2242
2021-09-23 11:20:53	17.8898
2021-09-23 12:20:51	17.3884
2021-09-23 13:20:47	17.901
2021-09-23 14:20:51	17.9952
2021-09-23 15:20:49	17.8473
2021-09-23 16:20:59	16.8913
2021-09-23 17:20:53	17.0283
2021-09-23 18:21:00	17.0587
2021-09-23 19:20:58	16.6402
2021-09-23 20:20:48	17.4772
2021-09-23 21:21:00	17.9693
2021-09-23 22:20:40	18.4558
2021-09-23 23:20:50	18.9755
2021-09-24 00:21:06	20.1136
2021-09-24 01:23:08	20.0053
2021-09-24 02:20:57	21.2622
2021-09-24 03:20:55	21.2341
2021-09-24 04:20:48	20.4638
2021-09-24 05:23:14	20.1914
2021-09-24 06:20:17	20.5202
2021-09-24 07:20:40	19.3052
2021-09-24 08:20:46	18.7666
2021-09-24 09:20:45	18.2224
2021-09-24 10:20:53	18.0864
2021-09-24 11:20:52	17.6862
2021-09-24 12:20:51	17.6778
2021-09-24 13:20:49	17.8146
2021-09-24 14:20:49	18.8826
2021-09-24 15:20:51	18.8152
2021-09-24 16:20:52	19.4813
2021-09-24 17:20:50	19.4407
2021-09-24 18:20:30	19.148
2021-09-24 19:20:54	18.8995
2021-09-24 20:20:49	19.6934
2021-09-24 21:21:59	19.1239
2021-09-24 22:20:54	18.8829
2021-09-24 23:20:50	19.2863
2021-09-25 00:20:48	19.0361
2021-09-25 01:20:56	17.9756
2021-09-25 02:20:21	17.6744
2021-09-25 09:20:58	18.3919
2021-09-25 10:21:04	17.8404
2021-09-25 11:20:53	18.0415
2021-09-25 12:20:48	18.9777
2021-09-25 13:20:49	19.2086
2021-09-25 14:20:59	19.4513
2021-09-25 15:20:45	20.5429
2021-09-25 16:20:45	20.073
2021-09-25 17:20:05	19.6308
2021-09-25 18:20:30	19.7046
2021-09-25 19:20:34	19.5314
2021-09-25 20:20:39	18.9664
2021-09-25 21:20:27	19.7321
2021-09-25 22:20:28	20.1869
2021-09-25 23:20:31	20.0842
2021-09-26 00:20:20	20.1046
2021-09-26 01:20:23	20.8744
2021-09-26 10:20:18	21.0302
2021-09-26 11:20:25	20.3039
2021-09-26 12:20:21	20.8759
2021-09-26 13:19:59	20.5531
2021-09-26 14:20:22	20.0307
2021-09-26 15:20:29	19.6758
2021-09-26 16:20:21	19.9918
2021-09-26 17:20:21	19.7904
2021-09-26 18:20:18	19.4135
2021-09-26 22:20:13	18.6719
2021-09-27 00:20:01	19.1193
2021-09-27 01:20:02	19.3684
2021-09-27 02:20:02	19.5698
2021-09-27 03:20:25	21.0092
2021-09-27 04:20:17	21.5757
2021-09-27 05:20:37	21.0341
2021-09-27 07:20:28	20.6199
2021-09-27 08:20:18	20.8947
2021-09-27 09:20:07	19.7839
2021-09-27 11:20:18	19.6475
2021-09-27 12:21:33	19.1466
2021-09-27 13:20:05	18.5072
2021-09-27 14:20:10	17.7345
2021-09-27 15:21:06	18.1056
2021-09-27 16:21:52	18.1698
2021-09-27 17:20:18	19.7589
2021-09-27 18:20:21	18.025
2021-09-27 19:21:25	17.5488
2021-09-27 20:20:13	17.28
2021-09-27 21:20:07	16.698
2021-09-27 22:20:12	16.1826
2021-09-27 23:21:33	18.2399
2021-09-28 00:20:13	19.0557
2021-09-28 01:20:12	21.1532
2021-09-28 02:20:04	22.2737
2021-09-28 03:20:14	22.0191
2021-09-28 04:19:59	22.7083
2021-09-28 05:19:58	22.0966
2021-09-28 06:19:59	20.469
2021-09-28 07:19:59	20.3911
2021-09-28 08:20:01	20.3038
2021-09-28 09:20:08	20.0511
2021-09-28 10:20:00	20.7957
2021-09-28 11:20:00	21.1221
2021-09-28 12:20:05	20.6312
2021-09-28 13:20:37	20.1715
2021-09-28 14:20:21	19.8541
2021-09-28 15:20:14	19.8796
2021-09-28 16:19:58	19.8448
2021-09-28 17:19:59	20.3949
2021-09-28 18:20:00	20.6703
2021-09-28 19:20:13	20.9636
2021-09-28 20:20:03	21.7372
2021-09-28 21:20:05	21.3836
2021-09-28 22:20:13	21.1112
2021-09-28 23:20:09	21.0005
2021-09-29 00:19:41	20.7072
2021-09-29 08:20:08	19.7093
2021-09-29 09:20:11	19.2752
2021-09-29 11:20:06	19.0718
2021-09-29 12:20:14	19.1808
2021-09-29 13:20:07	19.767
2021-09-29 14:20:15	20.5329
2021-09-29 15:20:22	20.0288
2021-09-29 16:20:16	21.3216
2021-09-29 17:21:14	21.57
2021-09-29 18:19:43	21.6175
2021-09-29 19:20:11	21.0759
2021-09-29 20:21:58	22.6405
2021-09-29 21:19:32	21.5525
2021-09-29 22:19:33	21.0685
2021-09-30 00:20:10	21.0005
2021-09-30 01:20:04	20.3409
2021-09-30 02:21:18	20.2728
2021-09-30 03:20:14	19.2888
2021-09-30 04:21:17	21.0872
2021-09-30 05:20:11	19.5973
2021-09-30 06:20:06	19.4869
2021-09-30 07:20:11	18.4214
2021-09-30 08:20:10	19.6209
2021-09-30 09:20:09	18.5143
2021-09-30 10:20:13	19.1888
2021-09-30 11:20:16	19.4888
2021-09-30 12:20:09	19.2363
2021-09-30 13:20:07	18.7261
2021-09-30 14:19:50	18.3191
2021-09-30 15:20:12	19.791
2021-09-30 16:19:32	21.0982
2021-09-30 17:20:18	20.9113
2021-09-30 18:20:16	20.463
2021-09-30 19:21:30	20.2174
2021-09-30 20:20:10	19.0412
2021-09-30 21:21:24	17.9566
2021-09-30 22:20:22	18.2113
2021-09-30 23:20:05	18.225
2021-10-01 00:21:09	17.6632
2021-10-01 01:21:47	19.5186
2021-10-01 02:19:46	19.9792
2021-10-01 03:19:54	20.6648
2021-10-01 09:20:10	21.4259
2021-10-01 10:20:16	22.1151
2021-10-01 11:20:17	20.2138
2021-10-01 12:19:37	19.0313
2021-10-01 13:20:11	18.0597
2021-10-01 14:20:19	17.8514
2021-10-01 15:20:12	16.9272
2021-10-01 16:20:00	16.5946
2021-10-01 17:21:08	18.5604
2021-10-01 18:20:01	18.3567
2021-10-01 19:20:10	18.5332
2021-10-01 20:20:11	19.7338
2021-10-01 21:20:01	19.6181
2021-10-01 22:22:19	18.2008
2021-10-01 23:20:06	19.2737
2021-10-02 00:20:04	18.7995
2021-10-02 01:21:14	19.7316
2021-10-02 02:20:00	21.1999
2021-10-02 03:19:59	23.4415
2021-10-02 04:20:10	24.9968
2021-10-02 05:20:08	24.6039
2021-10-02 06:19:40	21.2159
2021-10-02 07:20:02	19.51
2021-10-02 08:22:36	17.9249
2021-10-02 09:20:16	15.9874
2021-10-02 10:20:15	16.6288
2021-10-02 11:20:13	18.8131
2021-10-02 12:20:12	18.9968
2021-10-02 13:20:12	18.4725
2021-10-02 14:20:19	18.2037
2021-10-02 15:20:23	18.4989
2021-10-02 16:20:08	18.2264
2021-10-02 17:20:14	19.6343
2021-10-02 18:20:14	20.2265
2021-10-02 19:20:10	21.6125
2021-10-02 22:19:38	22.6883
2021-10-02 23:20:05	23.3462
2021-10-03 00:20:01	21.6168
2021-10-03 01:19:52	20.7183
2021-10-03 02:20:10	21.3472
2021-10-03 03:21:06	20.0254
2021-10-03 04:20:00	19.2008
2021-10-03 05:20:04	19.1857
2021-10-03 06:20:04	19.4473
2021-10-03 07:19:42	18.0036
2021-10-03 08:20:02	17.6355
2021-10-03 09:21:24	18.3528
2021-10-03 10:20:12	18.4631
2021-10-03 11:20:16	17.0083
2021-10-03 12:20:10	16.4749
2021-10-03 13:20:15	15.2761
2021-10-03 14:20:21	15.1116
2021-10-03 15:20:01	15.7127
2021-10-03 16:20:00	16.8412
2021-10-03 17:20:23	17.2361
2021-10-03 18:20:05	18.0598
2021-10-03 19:20:05	18.8903
2021-10-03 20:20:03	19.8471
2021-10-03 21:20:14	21.6887
2021-10-03 22:20:10	21.639
2021-10-03 23:20:25	22.6921
2021-10-04 00:21:27	21.4679
2021-10-04 01:20:09	21.2547
2021-10-04 02:19:40	20.2594
2021-10-04 03:19:38	24.8276
2021-10-04 05:22:30	25.0899
2021-10-04 06:20:12	27.5338
2021-10-04 07:20:10	27.3477
2021-10-04 08:20:13	26.8125
2021-10-04 09:20:10	22.6314
2021-10-04 10:19:39	21.4803
2021-10-04 11:20:08	18.7858
2021-10-04 12:20:14	17.3826
2021-10-04 13:19:55	16.9772
2021-10-04 14:19:40	16.0878
2021-10-04 15:20:16	15.8748
2021-10-04 16:19:53	15.6048
2021-10-04 17:20:14	16.6467
2021-10-04 18:19:53	17.5087
2021-10-04 19:20:20	18.4905
2021-10-04 20:20:16	18.6156
2021-10-04 21:20:12	19.2479
2021-10-04 22:22:31	19.9513
2021-10-04 23:20:32	19.1124
2021-10-05 00:22:43	18.2504
2021-10-05 01:20:34	19.5464
2021-10-05 02:20:15	21.3252
2021-10-05 03:20:35	20.8091
2021-10-05 05:22:29	20.3473
2021-10-05 07:21:23	20.4317
2021-10-05 08:20:36	19.4545
2021-10-05 09:20:16	17.1603
2021-10-05 10:20:34	16.4434
2021-10-05 11:20:15	16.3514
2021-10-05 12:20:34	16.3495
2021-10-05 13:20:33	16.6154
2021-10-05 14:20:40	16.8638
2021-10-05 15:20:32	17.2325
2021-10-05 16:20:30	18.0696
2021-10-05 17:20:30	17.8853
2021-10-05 18:20:29	17.4253
2021-10-05 19:20:32	17.4321
2021-10-05 20:20:38	17.7297
2021-10-05 21:20:27	17.7269
2021-10-05 22:20:32	17.6631
2021-10-05 23:20:37	17.4195
2021-10-06 00:20:31	16.9446
2021-10-06 01:22:50	17.568
2021-10-06 02:20:42	16.4238
2021-10-06 03:20:41	15.8063
2021-10-06 05:20:28	16.1696
2021-10-06 07:20:32	15.7567
2021-10-06 08:20:33	14.2043
2021-10-06 09:20:35	14.5496
2021-10-06 10:20:34	14.7314
2021-10-06 11:20:35	14.9555
2021-10-06 12:20:32	15.368
2021-10-06 13:20:32	15.4698
2021-10-06 14:20:14	16.0539
2021-10-06 15:20:33	16.1659
2021-10-06 16:20:31	15.5968
2021-10-06 17:20:24	16.6571
2021-10-06 18:20:27	17.0757
2021-10-06 19:20:34	17.1618
2021-10-06 20:20:40	17.2953
2021-10-06 21:20:32	17.9703
2021-10-06 22:20:32	17.8351
2021-10-06 23:20:30	17.7062
2021-10-07 00:20:23	17.0487
2021-10-07 01:20:40	16.8231
2021-10-07 02:20:22	15.714
2021-10-07 03:21:53	15.3068
2021-10-07 04:20:25	14.781
2021-10-07 06:22:26	14.9677
2021-10-07 07:19:55	15.5107
2021-10-07 08:20:40	15.3935
2021-10-07 09:20:32	15.9152
2021-10-07 10:20:35	16.4011
2021-10-07 11:20:35	16.6969
2021-10-07 12:20:32	16.9361
2021-10-07 13:20:33	17.4572
2021-10-07 14:20:44	17.4108
2021-10-07 15:20:23	17.1788
2021-10-07 16:20:23	17.3829
2021-10-07 17:20:20	17.4274
2021-10-07 18:20:21	18.6819
2021-10-07 19:20:34	18.755
2021-10-07 20:20:28	18.7359
2021-10-07 21:23:01	18.1122
2021-10-07 22:20:33	18.8195
2021-10-07 23:20:21	18.9735
2021-10-08 00:22:55	18.7974
2021-10-08 01:20:35	19.1895
2021-10-08 03:20:32	18.7689
2021-10-08 04:20:41	17.3107
2021-10-08 05:20:32	15.5902
2021-10-08 06:20:39	15.1687
2021-10-08 07:20:33	15.2321
2021-10-08 08:20:35	15.9758
2021-10-08 09:20:34	16.5226
2021-10-08 10:20:13	17.2126
2021-10-08 11:20:35	17.5633
2021-10-08 12:21:49	17.8707
2021-10-08 13:20:33	18.2316
2021-10-08 14:20:38	18.9064
2021-10-08 15:20:26	18.9509
2021-10-08 16:20:21	19.1599
2021-10-08 17:20:21	18.9276
2021-10-08 18:20:21	18.5281
2021-10-08 19:20:32	18.3829
2021-10-08 20:22:43	17.8304
2021-10-08 21:20:22	17.3201
2021-10-08 22:20:30	17.2972
2021-10-08 23:20:20	17.1436
2021-10-09 00:20:21	16.7449
2021-10-09 01:20:36	17.3779
2021-10-09 02:20:35	17.2539
2021-10-09 03:21:01	16.4885
2021-10-09 04:20:22	16.3552
2021-10-09 05:20:21	16.2542
2021-10-09 06:20:21	15.5474
2021-10-09 07:20:20	14.7678
2021-10-09 08:20:21	14.545
2021-10-09 09:20:12	14.9673
2021-10-09 10:20:22	15.0969
2021-10-09 11:20:21	15.5624
2021-10-09 12:20:46	16.6304
2021-10-09 13:20:21	17.726
2021-10-09 14:20:22	17.9779
2021-10-09 15:20:21	17.0931
2021-10-09 16:20:21	16.6584
2021-10-09 17:20:20	16.4447
2021-10-09 18:20:01	15.6431
2021-10-09 19:20:21	15.7598
2021-10-09 20:20:12	15.6582
2021-10-09 21:20:13	15.5789
2021-10-09 22:20:12	16.2641
2021-10-10 03:20:14	16.3236
2021-10-10 10:19:48	15.8751
2021-10-10 11:20:17	16.1715
2021-10-10 12:20:18	16.637
2021-10-10 13:20:33	15.8564
2021-10-10 14:20:27	15.6149
2021-10-10 15:20:28	15.2021
2021-10-10 16:20:44	14.9082
2021-10-10 17:20:28	15.1711
2021-10-10 18:20:41	15.5888
2021-10-10 19:20:42	15.6971
2021-10-10 20:21:41	15.5672
2021-10-10 21:20:28	16.8834
2021-10-10 22:20:32	15.724
2021-10-10 23:20:08	15.7404
2021-10-11 00:21:41	16.2419
2021-10-11 01:20:44	16.8944
2021-10-11 02:21:08	16.067
2021-10-11 03:20:38	17.4984
2021-10-11 04:23:01	15.9135
2021-10-11 05:20:51	16.0919
2021-10-11 06:20:21	16.0919
2021-10-11 07:23:03	16.2556
2021-10-11 08:20:35	15.0835
2021-10-11 09:20:33	16.0812
2021-10-11 10:20:34	16.0544
2021-10-11 11:20:28	15.382
2021-10-11 12:20:25	15.2183
2021-10-11 13:20:22	15.8608
2021-10-11 14:20:22	15.611
2021-10-11 15:20:21	16.1796
2021-10-11 16:20:22	17.1743
2021-10-11 17:20:39	18.1373
2021-10-11 18:20:44	17.8576
2021-10-11 19:20:23	17.6503
2021-10-11 20:20:21	16.7155
2021-10-11 21:23:03	16.7617
2021-10-11 23:20:48	16.5301
2021-10-12 00:22:57	16.6588
2021-10-12 01:20:30	18.075
2021-10-12 02:20:23	18.5081
2021-10-12 03:20:30	18.3872
2021-10-12 05:20:26	18.0704
2021-10-12 06:20:04	18.528
2021-10-12 07:20:33	17.4843
2021-10-12 08:20:34	17.1212
2021-10-12 09:23:00	16.8385
2021-10-12 10:21:26	17.396
2021-10-12 11:20:24	17.7642
2021-10-12 12:20:21	18.5204
2021-10-12 13:20:24	19.2678
2021-10-12 14:20:22	19.8694
2021-10-12 15:20:31	19.9478
2021-10-12 16:20:19	18.876
2021-10-12 17:20:47	18.6747
2021-10-12 18:20:28	17.9519
2021-10-12 19:20:22	18.8217
2021-10-12 20:20:49	18.5581
2021-10-12 21:20:34	19.3851
2021-10-12 22:20:52	18.9446
2021-10-12 23:20:40	19.0719
2021-10-13 00:20:39	17.8501
2021-10-13 01:20:30	17.0592
2021-10-13 02:22:59	16.4496
2021-10-13 03:21:36	16.2897
2021-10-13 04:20:41	16.8359
2021-10-13 05:20:49	16.6327
2021-10-13 06:20:49	16.8368
2021-10-13 07:20:23	16.8941
2021-10-13 08:20:23	17.3315
2021-10-13 09:20:22	16.7878
2021-10-13 10:20:24	16.3243
2021-10-13 11:20:23	16.9564
2021-10-13 12:20:22	17.0788
2021-10-13 13:20:23	17.443
2021-10-13 14:20:36	18.1358
2021-10-13 15:20:22	19.5859
2021-10-13 16:20:45	19.2201
2021-10-13 17:20:36	19.2101
2021-10-13 18:20:41	18.6345
2021-10-13 19:20:32	18.2215
2021-10-13 20:20:35	17.2756
2021-10-13 21:20:34	17.0017
2021-10-13 22:20:22	17.9761
2021-10-13 23:20:21	18.4319
2021-10-14 00:20:23	18.9495
2021-10-14 01:20:21	18.6789
2021-10-14 02:20:02	19.3764
2021-10-14 03:20:22	19.0939
2021-10-14 04:20:22	18.861
2021-10-14 05:20:21	18.6566
2021-10-14 06:20:23	18.9456
2021-10-14 07:20:23	19.1904
2021-10-14 08:20:14	19.0893
2021-10-14 09:20:37	19.5696
2021-10-14 10:20:36	19.1185
2021-10-14 11:20:57	18.429
2021-10-14 12:20:47	16.9046
2021-10-14 13:20:42	16.7506
2021-10-14 14:20:34	15.699
2021-10-14 15:20:28	15.814
2021-10-14 16:20:43	16.7491
2021-10-14 17:21:30	17.2675
2021-10-14 18:20:13	16.7608
2021-10-14 19:20:21	17.1437
2021-10-14 20:20:22	17.4273
2021-10-14 21:20:23	17.142
2021-10-14 22:20:22	16.8538
2021-10-14 23:20:22	16.6447
2021-10-15 00:20:22	16.887
2021-10-15 01:20:29	16.502
2021-10-15 03:20:40	16.9888
2021-10-15 04:20:04	18.0314
2021-10-15 22:21:45	17.7756
2021-10-15 23:20:04	17.925
2021-10-16 01:20:01	16.3797
2021-10-16 02:20:04	15.7098
2021-10-16 03:20:03	15.1989
2021-10-16 04:19:37	16.7624
2021-10-16 05:21:02	17.3179
2021-10-16 06:20:05	18.9994
2021-10-16 08:20:23	18.7665
2021-10-16 09:20:30	17.1596
2021-10-16 10:22:52	16.3186
2021-10-16 11:22:48	15.1562
2021-10-16 12:20:03	13.2538
2021-10-16 13:21:31	13.9317
2021-10-16 14:20:22	15.1049
2021-10-16 15:20:23	15.0064
2021-10-16 16:20:22	15.8179
2021-10-16 17:20:29	17.2397
2021-10-16 18:22:57	17.5919
2021-10-16 19:20:33	18.4808
2021-10-16 21:20:19	19.4042
2021-10-16 22:20:37	20.4137
2021-10-16 23:22:23	22.0254
2021-10-17 00:20:35	21.1376
2021-10-17 01:20:41	19.3035
2021-10-17 02:22:02	17.8425
2021-10-17 04:19:57	16.0548
2021-10-17 06:20:08	13.9714
2021-10-17 09:20:38	14.5731
2021-10-17 12:20:34	15.8356
2021-10-17 13:20:33	17.25
2021-10-17 14:20:29	18.8868
2021-10-17 15:20:29	20.4764
2021-10-17 16:21:29	19.996
2021-10-17 17:20:27	20.5369
2021-10-17 18:19:53	20.9176
2021-10-17 19:20:02	19.2593
2021-10-17 20:20:02	18.8229
2021-10-17 22:20:24	18.1574
2021-10-17 23:20:30	17.9855
2021-10-18 00:20:22	17.1695
2021-10-18 01:20:22	18.1297
2021-10-18 02:20:40	18.3899
2021-10-18 03:20:37	19.3511
2021-10-18 04:20:01	19.6274
2021-10-18 05:20:47	19.1365
2021-10-18 06:22:45	18.132
2021-10-18 07:20:40	16.4963
2021-10-18 08:20:36	16.4645
2021-10-18 09:20:36	15.1592
2021-10-18 10:20:35	15.7101
2021-10-18 11:20:29	15.403
2021-10-18 12:20:26	16.0363
2021-10-18 13:22:43	16.1078
2021-10-18 14:20:22	16.8887
2021-10-18 15:20:22	15.7114
2021-10-18 16:20:22	16.4848
2021-10-18 17:20:24	16.163
2021-10-18 18:20:23	17.0174
2021-10-18 19:19:55	16.9994
2021-10-18 20:21:11	17.9943
2021-10-18 21:22:51	17.0231
2021-10-18 22:21:32	17.1663
2021-10-18 23:21:40	17.0606
2021-10-19 00:20:45	17.0852
2021-10-19 01:20:01	17.2596
2021-10-19 02:20:32	19.5327
2021-10-19 03:21:40	20.4449
2021-10-19 05:22:55	19.3525
2021-10-19 06:21:06	19.294
2021-10-19 07:20:02	18.2523
2021-10-19 08:20:37	16.8494
2021-10-19 09:20:40	16.7686
2021-10-19 10:21:40	16.7463
2021-10-19 11:22:51	16.0317
2021-10-19 12:20:38	16.0784
2021-10-19 13:20:23	16.7233
2021-10-19 14:20:23	15.9402
2021-10-19 15:22:22	15.0457
2021-10-19 16:20:36	15.8008
2021-10-19 17:20:44	15.6783
2021-10-19 18:20:12	14.6079
2021-10-19 19:22:49	13.8818
2021-10-19 20:20:05	14.416
2021-10-19 21:20:09	15.6033
2021-10-19 22:20:31	16.5956
2021-10-19 23:20:29	18.2865
2021-10-20 00:20:21	20.7206
2021-10-20 01:20:37	24.1403
2021-10-20 02:20:36	25.115
2021-10-20 03:20:33	26.1672
2021-10-20 04:21:39	27.3898
2021-10-20 05:20:33	29.2931
2021-10-20 06:20:03	27.3321
2021-10-20 07:21:37	25.3221
2021-10-20 08:20:35	24.1449
2021-10-20 09:20:01	21.7005
2021-10-20 10:20:36	18.162
2021-10-20 11:20:40	16.8901
2021-10-20 12:20:36	16.6285
2021-10-20 13:20:24	16.0263
2021-10-20 15:21:23	16.305
2021-10-20 16:20:35	15.9939
2021-10-20 17:20:31	16.755
2021-10-20 18:21:48	16.4759
2021-10-20 19:20:42	16.3968
2021-10-20 20:21:39	17.0349
2021-10-20 21:20:42	17.0349
2021-10-20 22:20:40	16.3015
2021-10-20 23:20:26	16.3121
2021-10-21 00:20:27	16.2363
2021-10-21 01:20:24	17.7107
2021-10-21 02:20:43	18.7374
2021-10-21 05:20:31	18.8965
2021-10-21 06:21:57	18.6569
2021-10-21 08:19:56	19.0259
2021-10-21 09:20:32	16.5612
2021-10-21 10:20:36	15.4202
2021-10-21 11:20:24	14.4069
2021-10-21 12:20:30	14.5306
2021-10-21 13:20:37	13.8708
2021-10-21 14:20:29	13.7909
2021-10-21 15:20:08	14.4248
2021-10-21 16:20:30	15.5607
2021-10-21 17:20:21	16.92
2021-10-21 18:20:38	16.9717
2021-10-21 19:20:29	16.6319
2021-10-21 20:20:29	17.504
2021-10-21 21:20:26	17.2836
2021-10-21 22:20:10	16.434
2021-10-21 23:21:40	16.352
2021-10-22 00:20:33	16.5648
2021-10-22 01:20:40	15.0292
2021-10-22 02:20:44	14.4092
2021-10-22 03:20:41	13.9681
2021-10-22 04:20:37	13.9984
2021-10-22 05:20:27	13.1077
2021-10-22 06:20:04	14.0331
2021-10-22 07:20:04	14.587
2021-10-22 08:20:33	15.7643
2021-10-22 09:20:36	16.6672
2021-10-22 10:20:38	17.4294
2021-10-22 11:20:36	16.647
2021-10-22 12:20:26	17.1635
2021-10-22 13:20:32	16.4708
2021-10-22 14:20:09	16.013
2021-10-22 15:20:42	16.1415
2021-10-22 16:20:29	17.3047
2021-10-22 17:20:24	16.6654
2021-10-22 18:20:44	16.4886
2021-10-22 19:20:39	16.1739
2021-10-22 20:20:02	15.4523
2021-10-22 21:20:22	15.3154
2021-10-22 22:20:10	16.3005
2021-10-22 23:20:30	16.0489
2021-10-23 00:20:22	17.4431
2021-10-23 01:20:28	18.2918
2021-10-23 02:22:41	17.7861
2021-10-23 03:22:40	17.1167
2021-10-23 04:20:22	17.3763
2021-10-23 05:20:08	18.3618
2021-10-23 06:20:26	18.9681
2021-10-23 07:21:43	19.2377
2021-10-23 08:20:33	19.5179
2021-10-23 09:20:38	19.9044
2021-10-23 10:20:47	18.3632
2021-10-23 11:20:35	17.2141
2021-10-23 12:20:36	16.7936
2021-10-23 13:20:37	16.6821
2021-10-23 14:20:24	16.5294
2021-10-23 15:20:35	16.4898
2021-10-23 16:20:38	17.9118
2021-10-23 17:20:16	17.8658
2021-10-23 18:20:08	17.9191
2021-10-23 19:20:23	17.9692
2021-10-23 20:20:42	18.1806
2021-10-23 21:20:45	16.7864
2021-10-23 22:20:27	16.7864
2021-10-23 23:20:30	16.6342
2021-10-24 00:20:35	16.6047
2021-10-24 01:20:34	16.1109
2021-10-24 02:20:21	16.5547
2021-10-24 03:20:29	17.2161
2021-10-24 04:20:22	18.7404
2021-10-24 05:20:30	18.5512
2021-10-24 06:20:24	19.716
2021-10-24 07:20:38	20.7927
2021-10-24 08:20:59	20.1196
2021-10-24 09:20:56	17.8185
2021-10-24 10:20:55	17.6723
2021-10-24 11:20:57	15.6897
2021-10-24 12:20:35	14.6032
2021-10-24 13:20:41	15.3762
2021-10-24 14:20:43	16.0751
2021-10-24 15:20:55	16.8023
2021-10-24 16:20:42	18.0441
2021-10-24 17:21:07	18.7712
2021-10-24 18:20:36	18.4208
2021-10-24 19:21:58	18.6396
2021-10-24 20:20:30	18.2156
2021-10-24 21:20:58	18.6924
2021-10-24 22:21:14	19.1017
2021-10-25 00:23:12	21.9834
2021-10-25 01:21:05	22.7074
2021-10-25 02:20:22	22.9517
2021-10-25 03:20:58	22.776
2021-10-25 07:21:00	21.2287
2021-10-25 08:23:24	18.6397
2021-10-25 09:20:28	18.5665
2021-10-25 10:21:00	18.2688
2021-10-25 11:20:57	17.2765
2021-10-25 12:20:39	17.6874
2021-10-25 13:20:59	17.4343
2021-10-25 14:20:50	16.9987
2021-10-25 15:20:59	17.1138
2021-10-25 16:21:07	18.0488
2021-10-25 17:20:55	18.3481
2021-10-25 18:20:55	17.5097
2021-10-25 19:20:52	17.7292
2021-10-25 20:20:48	17.3183
2021-10-25 21:20:46	16.7188
2021-10-25 22:21:04	15.9068
2021-10-25 23:23:10	16.917
2021-10-26 00:20:42	16.1446
2021-10-26 01:20:43	15.5959
2021-10-26 02:20:51	15.399
2021-10-26 03:20:45	15.8657
2021-10-26 04:20:57	15.303
2021-10-26 05:20:54	15.0272
2021-10-26 06:20:57	15.8717
2021-10-26 07:20:50	15.9562
2021-10-26 08:21:48	16.4067
2021-10-26 09:20:58	16.5972
2021-10-26 10:20:57	16.3546
2021-10-26 11:20:51	15.9202
2021-10-26 12:20:52	16.2863
2021-10-26 13:20:43	15.7072
2021-10-26 14:20:41	16.2966
2021-10-26 15:20:42	17.4372
2021-10-26 16:20:55	17.3629
2021-10-26 17:21:02	17.9419
2021-10-26 18:20:43	18.6231
2021-10-26 19:20:58	18.8054
2021-10-26 20:20:14	18.4132
2021-10-26 21:20:57	18.0058
2021-10-26 22:20:49	17.3872
2021-10-26 23:20:40	17.1799
2021-10-27 00:20:39	16.6087
2021-10-27 01:20:36	17.1399
2021-10-27 09:20:55	18.2736
2021-10-27 10:21:02	17.7341
2021-10-27 11:20:58	17.3156
2021-10-27 12:20:43	16.5415
2021-10-27 13:20:50	15.6516
2021-10-27 14:20:41	15.1381
2021-10-27 15:20:43	15.2667
[truncated: 16,478 more rows]
