# Supplementary material for: Landslide hazard early warning method for rock slopes using a hybrid LSTM-SARIMA data-driven model
Source: PLoS One. 2025 May 23;20(5):e0323650. doi: 10.1371/journal.pone.0323650 (PMC12101732; doi:10.1371/journal.pone.0323650)
Supplement: S7 Data — (XLSX) [file pone.0323650.s007.xlsx]

## Sheet: Sheet1
Time	Cycle
2021-07-16 10:20:56	0.250368
2021-07-16 11:20:52	0.20471
2021-07-16 12:20:27	0.158896
2021-07-16 13:20:37	-0.150494
2021-07-16 14:20:49	0.0584747
2021-07-16 15:20:33	-0.194768
2021-07-16 16:20:15	0.136753
2021-07-16 17:20:14	-0.181361
2021-07-16 18:20:45	-0.22518
2021-07-16 19:20:13	-0.455891
2021-07-16 20:20:12	-0.911404
2021-07-16 21:20:11	-1.7467
2021-07-16 22:20:14	-0.795576
2021-07-16 23:20:15	0.20755
2021-07-17 00:20:23	0.420513
2021-07-17 01:20:37	1.32204
2021-07-17 02:20:40	2.19212
2021-07-17 03:20:51	2.29089
2021-07-17 04:20:12	1.49544
2021-07-17 05:20:38	1.13647
2021-07-17 06:20:11	0.933312
2021-07-17 07:20:05	-0.232512
2021-07-17 08:20:37	-1.36297
2021-07-17 09:20:59	-1.39878
2021-07-17 10:20:33	-1.17784
2021-07-17 11:20:17	-1.41066
2021-07-17 12:20:16	-1.16259
2021-07-17 13:20:58	-1.27222
2021-07-17 14:20:28	-1.28892
2021-07-17 15:20:23	-1.88794
2021-07-17 16:20:32	-1.34822
2021-07-17 17:20:26	-0.987282
2021-07-17 18:20:26	0.329074
2021-07-17 19:20:33	1.53423
2021-07-17 20:20:41	1.96074
2021-07-17 21:20:54	2.37752
2021-07-17 22:20:28	2.4554
2021-07-17 23:20:46	1.64484
2021-07-18 00:20:03	0.43535
2021-07-18 01:20:12	-0.0955373
2021-07-18 02:20:04	-0.84447
2021-07-18 03:20:26	-0.437167
2021-07-18 04:20:14	-0.540688
2021-07-18 05:20:23	-0.536946
2021-07-18 06:21:01	-0.328175
2021-07-18 07:20:52	-0.218532
2021-07-18 08:20:11	-1.63663
2021-07-18 09:20:37	-0.86149
2021-07-18 10:20:24	-1.14419
2021-07-18 11:20:57	0.246608
2021-07-18 12:21:32	0.12298
2021-07-18 13:21:17	1.66523
2021-07-18 14:20:34	1.28122
2021-07-18 15:20:34	2.11345
2021-07-18 16:21:10	1.31879
2021-07-19 11:20:46	0.802544
2021-07-19 12:20:30	0.181585
2021-07-19 13:20:48	-0.627472
2021-07-19 14:20:48	-1.61585
2021-07-19 15:20:58	-2.08317
2021-07-19 16:23:04	-1.87189
2021-07-19 17:20:58	-1.29911
2021-07-19 18:21:21	-0.354955
2021-07-19 19:20:24	1.06888
2021-07-19 20:20:36	1.6888
2021-07-19 21:20:30	2.34546
2021-07-19 22:20:45	1.35467
2021-07-19 23:21:00	1.00586
2021-07-20 00:21:03	0.569006
2021-07-20 01:20:48	0.316639
2021-07-20 06:21:34	-0.386752
2021-07-20 07:20:47	-0.297914
2021-07-20 08:21:03	-0.237035
2021-07-20 09:21:22	-1.0467
2021-07-20 10:20:36	-1.54369
2021-07-20 11:20:37	-1.17331
2021-07-20 12:20:42	-0.98151
2021-07-20 13:20:55	-1.15148
2021-07-20 14:20:36	-0.838537
2021-07-20 15:20:46	-0.0668395
2021-07-20 16:21:22	-0.137542
2021-07-20 17:20:58	-0.390688
2021-07-20 18:20:38	-1.03815
2021-07-20 19:20:39	-0.621631
2021-07-20 20:20:57	-0.65511
2021-07-20 21:20:58	-0.72938
2021-07-20 22:21:02	-0.261875
2021-07-20 23:20:58	0.933557
2021-07-21 00:20:59	0.813082
2021-07-21 01:21:01	2.40563
2021-07-21 02:21:09	3.4237
2021-07-21 04:21:14	3.28653
2021-07-21 05:20:29	3.18346
2021-07-21 06:20:34	2.03477
2021-07-21 07:20:42	-0.237508
2021-07-21 08:20:57	-1.5713
2021-07-21 09:21:26	-2.04013
2021-07-21 10:21:02	-3.09959
2021-07-21 11:21:08	-2.03568
2021-07-21 12:20:42	-2.0816
2021-07-21 13:21:08	-2.62597
2021-07-21 14:21:19	-2.76812
2021-07-21 15:20:33	-2.78695
2021-07-21 16:20:43	-1.24397
2021-07-21 17:20:56	0.836612
2021-07-21 18:20:59	1.70575
2021-07-21 19:22:00	3.26058
2021-07-21 20:21:58	4.10649
2021-07-21 21:21:00	2.54183
2021-07-21 22:21:17	0.447687
2021-07-21 23:21:18	0.994806
2021-07-22 00:21:30	0.513478
2021-07-22 01:20:48	0.584237
2021-07-22 02:21:10	1.02655
2021-07-22 03:21:09	1.80723
2021-07-22 05:20:40	0.50776
2021-07-22 06:20:57	0.143806
2021-07-22 07:21:19	-0.18544
2021-07-22 08:20:56	-1.26013
2021-07-22 09:22:49	-1.52776
2021-07-22 10:20:43	-1.21025
2021-07-22 11:21:46	-1.56407
2021-07-22 12:21:26	-2.29715
2021-07-22 13:21:06	-1.37851
2021-07-22 14:21:05	-0.931087
2021-07-22 15:21:06	-1.09685
2021-07-22 19:17:17	-0.685256
2021-07-22 20:20:55	-0.316968
2021-07-22 21:20:56	0.172076
2021-07-22 22:21:00	0.55408
2021-07-22 23:21:04	1.88123
2021-07-23 00:21:02	2.40496
2021-07-23 03:20:56	2.57947
2021-07-23 04:21:08	2.28583
2021-07-23 06:21:21	1.21077
2021-07-23 07:21:28	0.226204
2021-07-23 08:21:32	-0.870829
2021-07-23 09:20:36	-1.12032
2021-07-23 10:21:09	-1.41999
2021-07-23 11:21:26	-1.7765
2021-07-23 12:24:48	-1.87116
2021-07-23 13:22:53	-2.17804
2021-07-23 14:20:57	-1.63055
2021-07-23 15:22:04	-1.56579
2021-07-23 16:22:23	-0.31125
2021-07-23 17:21:18	-0.363991
2021-07-23 18:21:21	1.43682
2021-07-23 19:21:23	1.6104
2021-07-23 20:21:18	0.898589
2021-07-23 21:21:33	0.856084
2021-07-23 23:21:51	1.46792
2021-07-24 00:22:14	0.837265
2021-07-24 01:22:06	1.05173
2021-07-24 02:21:08	2.50692
2021-07-24 03:22:26	1.37845
2021-07-24 04:21:32	1.19218
2021-07-24 05:21:38	0.477595
2021-07-24 06:21:54	-0.71721
2021-07-24 07:21:46	-2.28744
2021-07-24 08:21:10	-2.20091
2021-07-24 09:21:24	-2.68495
2021-07-24 10:21:55	-2.78315
2021-07-24 11:20:09	-2.6475
2021-07-24 12:21:14	-2.30722
2021-07-24 13:20:51	-1.77334
2021-07-24 14:22:15	-0.977563
2021-07-24 15:21:13	0.356001
2021-07-24 16:21:45	2.1356
2021-07-24 18:20:59	3.18293
2021-07-24 20:21:17	2.25778
2021-07-24 21:23:20	4.37019
2021-07-24 22:21:13	4.20664
2021-07-24 23:20:36	2.09446
2021-07-25 00:20:41	1.15437
2021-07-25 07:21:19	1.72683
2021-07-25 08:21:28	-0.693727
2021-07-25 09:20:36	-1.7364
2021-07-25 10:21:13	-1.21404
2021-07-25 11:20:57	-1.67058
2021-07-25 12:20:56	-1.63517
2021-07-25 13:20:58	-1.83754
2021-07-25 18:20:33	-1.6686
2021-07-25 19:21:08	-1.73917
2021-07-25 20:21:19	-0.944499
2021-07-25 21:20:32	-0.682608
2021-07-25 22:20:36	1.05553
2021-07-25 23:20:36	2.14593
2021-07-26 01:20:53	2.1555
2021-07-26 03:20:58	1.47938
2021-07-26 08:20:33	1.13602
2021-07-26 09:20:39	-0.315662
2021-07-26 10:20:49	-1.36502
2021-07-26 12:21:11	-1.47879
2021-07-26 13:20:36	-1.49989
2021-07-26 14:21:07	-1.15294
2021-07-26 15:20:56	-1.55297
2021-07-26 16:20:55	-1.60954
2021-07-26 17:21:16	-1.11885
2021-07-26 18:20:34	-0.127158
2021-07-26 19:20:36	0.538788
2021-07-26 20:20:36	2.01923
2021-07-26 21:20:38	1.84721
2021-07-26 22:20:45	1.62277
2021-07-26 23:21:16	1.8436
2021-07-27 00:21:26	0.971256
2021-07-27 01:20:40	0.0310674
2021-07-27 02:20:47	0.253563
2021-07-27 03:21:02	0.6045
2021-07-27 04:21:17	-0.50348
2021-07-27 05:20:59	-0.629515
2021-07-27 06:21:09	-1.17603
2021-07-27 07:21:18	-0.717698
2021-07-27 09:20:41	-1.18642
2021-07-27 10:21:09	-0.93966
2021-07-27 11:20:31	-0.946573
2021-07-27 12:20:49	0.0512298
2021-07-27 13:19:56	0.510296
2021-07-27 17:21:01	0.76884
2021-07-27 19:20:54	1.39996
2021-07-27 21:20:28	2.04387
2021-07-27 22:20:28	1.06421
2021-07-27 23:20:36	-0.130477
2021-07-28 00:20:47	-0.264383
2021-07-28 01:20:37	-0.815512
2021-07-28 06:20:42	-0.0890315
2021-07-28 07:20:36	-0.0982048
2021-07-28 08:20:44	-0.0998336
2021-07-28 09:20:44	-0.128111
2021-07-28 10:21:10	-0.272474
2021-07-28 11:21:18	-1.01369
2021-07-28 13:20:52	-0.444592
2021-07-28 14:20:47	-0.509453
2021-07-28 15:21:00	-0.912951
2021-07-28 16:20:58	-0.471976
2021-07-28 17:20:36	-0.56556
2021-07-28 18:22:01	-0.0888007
2021-07-28 19:22:09	0.768267
2021-07-28 20:22:12	1.55967
2021-07-28 21:22:17	2.1478
2021-07-28 22:22:46	1.48491
2021-07-28 23:22:29	0.147813
2021-07-29 12:22:17	-0.918899
2021-07-29 13:22:40	-1.57521
2021-07-29 14:20:58	-2.39065
2021-07-29 15:20:57	-2.38374
2021-07-29 16:20:54	-1.96037
2021-07-29 17:20:56	-2.35617
2021-07-29 18:20:56	-2.0083
2021-07-29 19:20:53	-2.54938
2021-07-29 20:21:03	-2.54326
2021-07-29 21:21:04	-0.823691
2021-07-29 22:20:57	1.89207
2021-07-29 23:20:57	4.32752
2021-07-30 01:17:15	6.1317
2021-07-30 02:20:59	7.99223
2021-07-30 04:21:02	6.03865
2021-07-30 05:20:23	3.39421
2021-07-30 13:20:52	0.981435
2021-07-30 14:20:52	-0.853476
2021-07-30 15:20:54	-3.02733
2021-07-30 16:20:55	-2.63735
2021-07-30 17:20:54	-2.42575
2021-07-30 18:21:02	-2.46044
2021-07-30 19:20:43	-2.14195
2021-07-30 20:20:45	-0.506739
2021-07-30 21:20:35	-0.613011
2021-07-30 22:20:44	-0.505279
2021-07-30 23:20:38	-0.445839
2021-07-31 00:20:25	0.925394
2021-07-31 01:20:36	-0.532086
2021-07-31 02:20:33	0.297035
2021-07-31 03:20:31	1.37059
2021-07-31 04:20:32	0.939544
2021-07-31 05:20:22	0.0137736
2021-07-31 06:20:24	0.056034
2021-07-31 08:20:20	-0.603296
2021-07-31 09:20:01	-0.592602
2021-07-31 10:20:21	-0.252531
2021-07-31 11:20:19	-0.241439
2021-07-31 12:20:18	-0.227621
2021-07-31 13:20:18	-0.277665
2021-07-31 14:20:27	-1.36275
2021-07-31 15:20:57	-1.18191
2021-07-31 16:20:46	-1.95003
2021-07-31 17:20:18	-1.51786
2021-07-31 18:20:46	-1.32718
2021-07-31 19:20:17	-0.912663
2021-07-31 20:20:19	0.248682
2021-07-31 21:20:19	0.954037
2021-07-31 22:20:18	1.26319
2021-07-31 23:20:20	1.25613
2021-08-01 00:20:19	1.65231
2021-08-01 01:20:19	0.282279
2021-08-01 02:20:19	0.344027
2021-08-01 03:20:19	0.887945
2021-08-01 04:20:21	1.431
2021-08-01 05:20:25	2.42934
2021-08-01 06:20:22	2.35859
2021-08-01 07:20:28	2.48519
2021-08-01 08:20:32	1.70072
2021-08-01 09:20:55	0.72131
2021-08-01 10:20:54	-1.09742
2021-08-01 11:20:48	-1.46318
2021-08-01 14:20:51	-2.24173
2021-08-01 15:20:47	-2.39659
2021-08-01 16:20:53	-1.77213
2021-08-01 17:20:45	-1.65371
2021-08-01 18:20:48	-1.09932
2021-08-01 19:21:01	-0.640302
2021-08-01 20:20:58	-0.074693
2021-08-01 21:20:57	-0.591825
2021-08-01 22:20:47	-0.290543
2021-08-01 23:20:46	-0.317829
2021-08-02 00:20:46	-0.867825
2021-08-02 01:20:48	-0.315077
2021-08-02 02:21:03	-0.130639
2021-08-02 03:20:36	0.932516
2021-08-02 04:20:45	3.24908
2021-08-02 05:20:34	3.39731
2021-08-02 06:20:50	2.0335
2021-08-02 07:21:00	1.45451
2021-08-02 08:21:05	0.265412
2021-08-02 09:20:56	-1.63285
2021-08-02 10:20:51	-1.4615
2021-08-02 12:20:39	-1.64097
2021-08-02 13:20:45	-1.13543
2021-08-02 14:20:40	-0.755662
2021-08-02 15:20:39	-0.616662
2021-08-02 16:20:56	-0.555518
2021-08-02 17:20:56	-0.155974
2021-08-02 18:20:53	-0.238428
2021-08-02 19:20:50	-0.630458
2021-08-02 20:20:55	-0.775539
2021-08-02 21:20:48	-0.972829
2021-08-02 22:21:01	-0.714348
2021-08-02 23:20:48	-0.896961
2021-08-03 00:20:56	-0.0524178
2021-08-03 01:20:59	-0.471364
2021-08-03 02:20:56	0.971698
2021-08-03 03:21:01	3.07781
2021-08-03 04:20:57	3.92486
2021-08-03 05:20:44	3.38694
2021-08-03 06:21:03	3.49603
2021-08-03 07:20:50	1.98116
2021-08-03 08:20:44	-0.525124
2021-08-03 09:20:50	-0.663443
2021-08-03 10:20:53	-0.982169
2021-08-03 11:20:55	-0.553571
2021-08-03 12:20:52	-0.406989
2021-08-03 13:20:52	-0.418858
2021-08-03 14:20:52	-1.22154
2021-08-03 15:20:50	-1.33312
2021-08-03 16:20:53	-1.79541
2021-08-03 17:20:50	-1.616
2021-08-03 18:21:15	-1.42562
2021-08-03 19:20:52	-1.51259
2021-08-03 20:20:53	-1.29164
2021-08-03 21:24:41	-1.54333
2021-08-03 22:20:42	-1.40459
2021-08-03 23:20:44	-1.66673
2021-08-04 00:20:43	-1.5593
2021-08-04 01:20:50	-1.49954
2021-08-04 02:20:41	-0.992005
2021-08-04 03:20:40	-0.247939
2021-08-04 04:20:21	-0.129361
2021-08-04 05:20:31	1.4278
2021-08-04 06:20:33	1.70713
2021-08-04 07:20:19	1.78646
2021-08-04 08:20:47	0.612465
2021-08-04 09:20:29	1.49171
2021-08-04 10:20:27	1.69123
2021-08-04 12:20:18	2.11724
2021-08-04 16:19:37	1.95454
2021-08-04 17:20:43	3.48868
2021-08-04 18:20:32	3.58522
2021-08-04 20:20:41	2.00679
2021-08-05 02:20:40	1.73177
2021-08-05 06:20:34	1.53094
2021-08-05 07:20:46	0.13523
2021-08-05 08:20:47	-1.01534
2021-08-05 09:20:52	-0.769733
2021-08-05 11:20:31	-1.46506
2021-08-05 12:20:59	-1.69187
2021-08-05 13:20:33	-1.46092
2021-08-05 14:20:30	-1.057
2021-08-05 15:17:25	-1.44994
2021-08-05 16:20:31	-1.18881
2021-08-05 17:20:34	-0.887132
2021-08-05 18:20:36	-0.7394
2021-08-05 19:20:34	-0.707057
2021-08-05 20:20:36	-0.527748
2021-08-05 21:20:35	-0.44712
2021-08-05 22:20:27	-0.587313
2021-08-05 23:20:28	-0.899288
2021-08-06 06:20:11	-0.896942
2021-08-06 07:20:28	-0.510769
2021-08-06 08:20:30	-0.693414
2021-08-06 09:20:23	-0.644626
2021-08-06 10:20:32	-0.451368
2021-08-06 11:20:36	0.232632
2021-08-06 12:20:49	0.332249
2021-08-06 13:20:32	0.737291
2021-08-06 14:20:19	0.555807
2021-08-06 15:20:11	0.492991
2021-08-06 16:20:41	-0.149775
2021-08-06 17:20:33	0.162889
2021-08-06 18:20:32	-0.305026
2021-08-06 19:20:31	-0.332386
2021-08-06 20:20:31	-0.301762
2021-08-06 21:20:18	-0.528433
2021-08-06 22:20:11	-1.2062
2021-08-06 23:20:13	-0.149333
2021-08-07 00:20:05	0.139596
2021-08-07 01:20:08	0.74933
2021-08-07 02:20:23	2.30383
2021-08-07 03:20:21	3.26542
2021-08-07 04:20:15	2.9434
2021-08-07 05:19:52	3.74863
2021-08-07 06:20:23	2.41774
2021-08-07 07:19:54	0.398619
2021-08-07 08:20:16	-1.20712
2021-08-07 09:20:11	-2.16332
2021-08-07 10:20:11	-2.76156
2021-08-07 11:19:50	-2.64766
2021-08-07 12:20:10	-1.92228
2021-08-07 13:19:55	-1.54143
2021-08-07 14:20:12	-0.882685
2021-08-07 15:20:15	-1.28828
2021-08-07 16:20:16	-0.168056
2021-08-07 17:20:15	0.0870568
2021-08-07 18:20:16	0.957132
2021-08-07 19:20:15	1.38293
2021-08-07 20:20:19	1.40156
2021-08-07 21:20:22	0.859528
2021-08-07 22:20:27	0.712813
2021-08-07 23:20:18	0.326845
2021-08-08 00:20:19	-0.0189564
2021-08-08 01:20:21	0.543282
2021-08-08 02:20:06	1.06454
2021-08-08 03:20:07	0.9834
2021-08-08 06:20:05	0.733186
2021-08-08 07:20:13	0.421712
2021-08-08 08:20:16	-0.217601
2021-08-08 09:20:05	-1.19254
2021-08-08 10:20:06	-1.03746
2021-08-08 11:20:23	-1.21256
2021-08-08 12:20:19	-1.52036
2021-08-08 13:20:18	-1.41031
2021-08-08 14:20:18	-0.362149
2021-08-08 15:20:19	-0.49522
2021-08-08 16:20:08	-0.250874
2021-08-08 17:20:04	-0.0797693
2021-08-08 18:20:06	-0.230769
2021-08-08 19:20:06	-1.01625
2021-08-08 21:19:53	-1.37422
2021-08-08 22:20:07	-0.833187
2021-08-09 00:20:31	-0.504201
2021-08-09 13:20:14	1.64151
2021-08-10 05:22:00	2.59952
2021-08-10 08:19:53	3.56027
2021-08-10 09:08:55	2.82394
2021-08-10 09:20:08	2.25728
2021-08-10 10:22:27	-0.173594
2021-08-10 11:22:41	-1.36088
2021-08-10 12:20:27	-2.57289
2021-08-10 13:20:16	-2.61267
2021-08-10 14:20:09	-2.79679
2021-08-10 15:20:11	-2.05768
2021-08-10 17:20:09	-1.61697
2021-08-10 18:19:59	0.749175
2021-08-10 19:20:21	1.4341
2021-08-11 08:20:07	2.39899
2021-08-11 09:20:06	2.27557
2021-08-11 10:19:24	2.18493
2021-08-11 11:20:08	0.242788
2021-08-11 12:21:38	0.248969
2021-08-11 13:20:22	-0.593775
2021-08-11 14:20:17	-0.894744
2021-08-11 15:20:32	0.00435593
2021-08-11 16:20:08	-0.27347
2021-08-11 17:19:51	-0.78713
2021-08-11 18:19:47	-0.218252
2021-08-11 19:20:15	0.436241
2021-08-11 20:20:11	-0.156498
2021-08-11 21:20:07	0.234085
2021-08-11 22:20:25	0.0628526
2021-08-11 23:20:10	0.465623
2021-08-12 00:21:23	0.318544
2021-08-12 01:20:10	0.58265
2021-08-12 02:19:37	0.810005
2021-08-12 03:20:02	1.13247
2021-08-12 04:20:03	0.655456
2021-08-12 05:20:11	0.526586
2021-08-12 06:19:47	-0.269136
2021-08-12 07:22:15	-0.716797
2021-08-12 08:20:15	-0.824458
2021-08-12 09:20:08	-0.231073
2021-08-12 10:20:02	-0.65857
2021-08-12 11:20:19	-0.739003
2021-08-12 12:20:10	-0.854077
2021-08-12 13:20:15	-0.768868
2021-08-12 14:20:10	-1.62529
2021-08-12 15:20:30	-1.49445
2021-08-12 16:20:07	-1.1951
2021-08-12 17:20:25	-0.632036
2021-08-12 18:20:22	-0.41661
2021-08-12 19:20:16	0.266108
2021-08-12 20:20:19	0.47711
2021-08-12 21:20:10	0.526371
2021-08-12 22:20:07	0.160372
2021-08-12 23:19:51	-0.197813
2021-08-13 00:21:20	-0.404739
2021-08-13 01:20:09	0.938568
2021-08-13 02:20:09	2.36781
2021-08-13 03:20:19	2.17088
2021-08-13 04:20:21	2.75818
2021-08-13 05:20:08	2.31401
2021-08-13 06:20:01	0.537399
2021-08-13 07:22:47	-1.2985
2021-08-13 08:20:17	-1.32681
2021-08-13 09:20:18	-1.30715
2021-08-13 10:20:27	-1.37156
2021-08-13 11:20:09	-1.10278
2021-08-13 12:20:06	-1.12495
2021-08-13 13:20:05	-0.427012
2021-08-13 16:17:30	-1.27475
2021-08-13 17:20:17	-1.24557
2021-08-13 18:20:14	-1.39046
2021-08-13 19:20:16	-0.957117
2021-08-13 20:20:19	-0.993087
2021-08-13 21:20:11	-0.137132
2021-08-13 22:20:21	1.39545
2021-08-13 23:20:00	1.61234
2021-08-14 00:20:11	2.38397
2021-08-14 01:20:11	3.71717
2021-08-14 02:22:54	4.2883
2021-08-14 04:20:06	3.71308
2021-08-14 05:20:06	3.18332
2021-08-14 07:19:43	1.90713
2021-08-14 08:20:19	-0.153377
2021-08-14 09:20:16	-2.02869
2021-08-14 10:20:18	-3.36013
2021-08-14 11:20:18	-3.36345
2021-08-14 12:20:19	-3.20341
2021-08-14 13:20:19	-3.37774
2021-08-14 14:20:17	-3.22808
2021-08-14 15:20:17	-3.12221
2021-08-14 16:20:19	-2.53674
2021-08-14 17:20:13	-1.9088
2021-08-14 18:20:16	-1.43645
2021-08-14 19:19:54	-0.178528
2021-08-14 20:20:17	0.86176
2021-08-14 21:20:16	0.903879
2021-08-14 22:20:19	3.10326
2021-08-14 23:20:15	3.28065
2021-08-15 00:19:56	3.64708
2021-08-15 01:20:31	4.02227
2021-08-15 03:21:34	3.94749
2021-08-15 04:20:19	3.2798
2021-08-15 05:20:10	3.41305
2021-08-15 06:20:09	1.51658
2021-08-15 07:20:17	-0.3774
2021-08-15 08:20:15	-0.907148
2021-08-15 09:21:27	-3.14536
2021-08-15 10:20:14	-4.10456
2021-08-15 11:20:13	-4.14244
2021-08-15 12:20:16	-3.56063
2021-08-15 13:19:47	-3.65405
2021-08-15 14:20:14	-3.22684
2021-08-15 15:20:13	-2.9657
2021-08-15 16:19:56	-2.18408
2021-08-15 17:22:43	-1.19225
2021-08-15 18:20:15	-0.142774
2021-08-15 19:20:17	0.958355
2021-08-15 20:20:16	2.81187
2021-08-15 21:20:17	3.934
2021-08-15 22:20:18	3.72198
2021-08-15 23:20:19	3.41421
2021-08-16 00:20:23	3.32191
2021-08-16 01:20:20	2.91031
2021-08-16 02:20:16	2.35495
2021-08-16 03:21:32	2.73832
2021-08-16 04:21:17	3.107
2021-08-16 05:20:09	1.71646
2021-08-16 06:20:07	-0.000562746
2021-08-16 07:19:42	-0.925843
2021-08-16 08:20:00	-2.22854
2021-08-16 09:20:22	-3.20632
2021-08-16 10:20:16	-3.21645
2021-08-16 11:20:27	-2.94187
2021-08-16 12:20:13	-2.35709
2021-08-16 13:20:06	-2.72474
2021-08-16 14:20:24	-2.69953
2021-08-16 15:20:12	-2.50763
2021-08-16 16:20:16	-2.17906
2021-08-16 17:19:55	-2.48348
2021-08-16 18:20:14	-1.61743
2021-08-16 19:19:55	-1.50821
2021-08-16 20:20:16	-1.07449
2021-08-16 21:20:17	-0.720274
2021-08-16 22:20:19	0.440561
2021-08-16 23:20:15	1.8743
2021-08-17 00:20:18	2.52852
2021-08-17 01:20:18	3.81795
2021-08-17 02:20:20	5.36749
2021-08-17 03:19:42	6.63936
2021-08-17 04:20:02	4.69271
2021-08-17 07:21:24	3.91452
2021-08-17 08:20:17	1.93527
2021-08-17 09:20:17	-0.546988
2021-08-17 16:20:15	-2.93372
2021-08-17 17:19:54	-2.60958
2021-08-17 18:19:53	-2.51955
2021-08-17 19:20:15	-2.07567
2021-08-17 20:20:17	-1.06762
2021-08-17 21:20:15	-1.33703
2021-08-17 22:20:16	-1.2621
2021-08-17 23:20:16	-0.906508
2021-08-18 00:20:18	-0.656754
2021-08-18 01:20:15	-0.93529
2021-08-18 02:20:17	-0.0540568
2021-08-18 03:20:15	1.63034
2021-08-18 04:20:13	1.45697
2021-08-18 05:20:17	1.65383
2021-08-18 06:20:07	1.84827
2021-08-18 07:19:39	0.968604
2021-08-18 08:20:07	-0.968572
2021-08-18 09:20:05	-1.10335
2021-08-18 11:20:27	-1.86237
2021-08-18 12:20:17	-2.38667
2021-08-18 13:20:15	-2.11017
2021-08-18 14:20:17	-1.96271
2021-08-18 15:20:14	-1.4011
2021-08-18 18:17:30	-0.850812
2021-08-18 19:20:18	-0.640219
2021-08-18 20:20:17	-0.0772592
2021-08-18 21:20:18	0.580841
2021-08-18 22:20:33	0.576948
2021-08-18 23:20:20	0.334039
2021-08-19 00:20:24	0.685603
2021-08-19 01:20:19	0.887744
2021-08-19 02:20:18	0.87421
2021-08-19 03:20:12	1.3499
2021-08-19 04:20:18	1.09925
2021-08-19 05:19:38	0.739324
2021-08-19 06:20:07	0.00995978
2021-08-19 07:20:05	-0.724747
2021-08-19 08:22:43	-1.61681
2021-08-19 09:20:06	-1.28296
2021-08-19 10:20:22	-1.43841
2021-08-19 11:20:07	-0.946476
2021-08-19 12:20:04	-0.56219
2021-08-19 13:20:12	4.00467
2021-08-19 14:20:06	8.2234
2021-08-19 15:20:03	7.91609
2021-08-19 16:20:14	6.24334
2021-08-19 18:20:01	5.57682
2021-08-19 19:20:06	-0.10327
2021-08-19 20:20:02	-4.85816
2021-08-19 21:19:55	-4.88777
2021-08-20 08:19:43	-4.3618
2021-08-20 09:19:47	-4.16506
2021-08-20 10:20:04	-3.03339
2021-08-20 11:20:17	-2.86096
2021-08-20 12:20:06	-2.24327
2021-08-20 13:20:26	-1.46968
2021-08-20 14:20:19	-1.13802
2021-08-20 15:20:18	-0.852175
2021-08-20 16:20:30	-0.0775686
2021-08-20 17:20:11	-0.468897
2021-08-20 18:20:30	-0.311738
2021-08-20 19:18:34	-0.501443
2021-08-20 20:20:14	-0.428948
2021-08-20 21:20:18	-0.850639
2021-08-20 22:20:39	-0.424948
2021-08-21 00:19:43	-0.69036
2021-08-21 01:21:37	1.11755
2021-08-21 02:19:50	2.21272
2021-08-21 03:20:06	3.4374
2021-08-21 06:20:19	3.55971
2021-08-21 07:18:41	3.53015
2021-08-21 08:20:37	1.7718
2021-08-21 09:18:39	-0.107528
2021-08-21 10:20:39	-1.49148
2021-08-21 11:20:01	-1.77861
2021-08-21 12:20:40	-1.73222
2021-08-21 13:20:35	-1.54747
2021-08-21 14:21:44	-1.3314
2021-08-21 15:20:34	-1.36463
2021-08-21 16:20:35	-1.57064
2021-08-21 17:20:34	-1.01937
2021-08-21 18:20:38	-0.653811
2021-08-21 19:20:34	-0.357851
2021-08-21 20:20:11	0.270412
2021-08-21 21:18:37	0.90214
2021-08-21 22:20:29	0.207268
2021-08-21 23:20:25	0.683194
2021-08-22 00:20:41	3.30818
2021-08-22 01:20:09	4.16535
2021-08-22 02:20:39	4.10794
2021-08-22 03:22:51	3.6043
2021-08-22 08:20:32	2.26756
2021-08-22 09:18:39	-0.173394
2021-08-22 12:20:36	-1.80661
2021-08-22 13:18:36	-2.8764
2021-08-22 14:20:38	-3.31538
2021-08-22 15:20:36	-3.95424
2021-08-22 16:20:39	-4.52813
2021-08-22 17:18:26	-4.32567
2021-08-22 18:20:37	-4.27987
2021-08-22 19:18:34	-3.35809
2021-08-22 20:20:09	-2.94717
2021-08-22 21:18:31	-1.67426
2021-08-22 22:20:21	0.0461576
2021-08-22 23:18:30	1.85956
2021-08-23 00:20:38	1.48514
2021-08-23 01:20:32	5.44121
2021-08-23 02:20:27	5.71909
2021-08-23 03:20:31	6.09296
2021-08-23 04:20:41	5.63259
2021-08-23 05:18:26	7.39658
2021-08-23 06:22:48	4.4261
2021-08-23 07:20:26	2.78175
2021-08-23 08:18:48	0.101923
2021-08-23 09:20:38	-1.13285
2021-08-23 10:20:38	-2.6473
2021-08-23 11:20:36	-2.92248
2021-08-23 12:20:34	-2.22242
2021-08-23 13:20:36	-2.41671
2021-08-23 14:20:38	-2.25486
2021-08-24 14:05:07	-2.39963
2021-08-24 14:19:45	-2.40235
2021-08-24 16:50:54	-2.75169
2021-08-24 17:18:23	-2.13207
2021-08-24 18:20:18	-1.93272
2021-08-24 19:18:18	-1.57439
2021-08-24 20:20:18	-0.974123
2021-08-24 21:20:19	-0.827023
2021-08-24 22:18:24	-0.218233
2021-08-24 23:20:32	0.367457
2021-08-25 00:20:27	0.834817
2021-08-25 01:20:29	1.00428
2021-08-25 02:20:24	1.72492
2021-08-25 03:20:23	2.17461
2021-08-25 04:20:22	1.86423
2021-08-25 05:20:15	1.71356
2021-08-25 06:20:29	0.663221
2021-08-25 07:20:30	0.153724
2021-08-25 08:20:30	-0.964629
2021-08-25 09:20:31	-1.45207
2021-08-25 10:20:29	-1.63766
2021-08-25 11:19:53	-1.8035
2021-08-25 12:18:19	-1.8331
2021-08-25 13:19:45	-1.36913
2021-08-25 14:20:05	0.298728
2021-08-25 15:19:49	0.488948
2021-08-25 16:20:01	1.72446
2021-08-25 17:19:56	1.90566
2021-08-25 18:20:02	1.51436
2021-08-25 19:20:24	0.498183
2021-08-25 21:19:58	0.457723
2021-08-25 22:20:09	0.422281
2021-08-25 23:19:54	-0.123243
2021-08-26 00:19:56	0.656915
2021-08-26 01:20:05	0.998105
2021-08-26 02:20:06	0.550584
2021-08-26 04:20:14	0.810554
2021-08-26 05:20:05	1.52789
2021-08-26 07:19:53	1.20249
2021-08-26 08:20:05	0.266418
2021-08-26 09:20:23	0.0891979
2021-08-26 10:20:18	-1.27856
2021-08-26 11:20:28	-2.07235
2021-08-26 12:20:59	-2.3805
2021-08-26 13:20:09	-1.95657
2021-08-26 14:20:23	-1.52111
2021-08-26 15:20:18	-0.951902
2021-08-26 16:20:18	-0.822929
2021-08-26 17:20:17	-0.786259
2021-08-26 18:20:18	-0.898718
2021-08-26 19:20:09	-0.172711
2021-08-26 20:20:07	0.122017
2021-08-26 21:20:01	0.368001
2021-08-26 22:19:49	0.645452
2021-08-26 23:20:27	1.79834
2021-08-27 06:19:55	1.76303
2021-08-27 07:20:00	1.74047
2021-08-27 08:20:00	1.03783
2021-08-27 09:20:10	0.583591
2021-08-27 10:20:09	-0.273954
2021-08-27 12:20:17	-1.03552
2021-08-27 13:20:15	-0.808186
2021-08-27 14:20:44	0.195146
2021-08-27 15:20:20	0.0511404
2021-08-27 16:20:08	-0.47237
2021-08-27 17:19:39	0.616964
2021-08-27 18:20:10	-0.205868
2021-08-27 20:19:58	0.154571
2021-08-27 21:19:56	0.882981
2021-08-27 22:19:52	1.23774
2021-08-28 03:19:56	0.0635453
2021-08-28 04:20:06	0.366023
2021-08-28 05:20:18	0.462519
2021-08-28 06:20:13	0.00255005
2021-08-28 07:20:16	0.172081
2021-08-28 08:20:10	0.528594
2021-08-28 09:20:11	-0.108416
2021-08-28 10:20:31	-0.937562
2021-08-28 11:20:28	-0.366073
2021-08-28 12:20:25	-0.878471
2021-08-28 13:20:23	-1.24161
2021-08-28 14:20:32	-0.797788
2021-08-28 15:20:23	-0.780509
2021-08-28 16:20:06	-0.970861
2021-08-28 17:20:30	-0.710732
2021-08-28 18:20:33	-0.23024
2021-08-28 19:20:32	0.122396
2021-08-28 20:20:30	0.5374
2021-08-28 21:20:45	0.35152
2021-08-28 22:20:44	0.352988
2021-08-28 23:19:59	-0.130098
2021-08-29 00:20:33	-0.460803
2021-08-29 01:20:31	-0.741167
2021-08-29 02:20:25	-0.107749
2021-08-29 03:20:19	0.507497
2021-08-29 04:20:24	1.09258
2021-08-29 05:20:20	1.29335
2021-08-29 06:20:21	1.32605
2021-08-29 07:20:09	0.734359
2021-08-29 08:20:10	0.559178
2021-08-29 09:20:24	0.0583558
2021-08-29 10:20:22	-0.224861
2021-08-29 11:20:10	-0.444412
2021-08-29 12:20:30	-0.793866
2021-08-29 13:19:54	-1.2081
2021-08-29 14:20:08	-1.34347
2021-08-29 15:20:08	-1.44908
2021-08-29 16:20:14	-1.30501
2021-08-29 17:20:23	-1.03625
2021-08-29 18:20:20	-0.650687
2021-08-29 19:20:22	-0.106675
2021-08-29 20:20:00	0.291615
2021-08-29 21:20:21	0.551651
2021-08-29 22:20:27	0.733192
2021-08-29 23:20:21	0.324223
2021-08-30 00:20:27	0.973418
2021-08-30 01:20:19	1.62106
2021-08-30 02:20:27	2.55261
2021-08-30 03:20:24	2.85024
2021-08-30 04:20:27	3.61346
2021-08-30 05:19:29	2.3104
2021-08-30 07:22:45	0.880801
2021-08-30 08:20:28	-0.493712
2021-08-30 09:20:29	-1.06475
2021-08-30 10:20:28	-2.34477
2021-08-30 11:20:31	-2.21949
2021-08-30 12:20:30	-1.99451
2021-08-30 13:20:19	-2.16706
2021-08-30 14:22:41	-1.9594
2021-08-30 15:19:58	-0.984545
2021-08-30 18:17:36	-0.915015
2021-08-30 19:20:44	0.00784636
2021-08-30 20:20:21	0.677524
2021-08-30 21:20:24	0.777252
2021-08-30 22:20:28	0.643394
2021-08-30 23:20:20	0.806064
2021-08-31 00:20:21	0.625609
2021-08-31 01:20:23	-0.699464
2021-08-31 02:20:22	-0.983374
2021-08-31 03:22:12	-0.117247
2021-08-31 04:22:52	2.11543
2021-08-31 05:20:29	0.601663
2021-08-31 06:20:33	1.35957
2021-08-31 07:20:30	1.37596
2021-08-31 08:22:57	-0.211405
2021-08-31 09:20:28	-2.51453
2021-08-31 10:20:33	-1.82698
2021-08-31 11:20:36	-1.69799
2021-08-31 12:20:20	-1.64622
2021-08-31 13:20:38	-1.2939
2021-08-31 14:20:29	-0.948616
2021-08-31 15:20:40	0.131174
2021-08-31 18:17:23	0.71647
2021-08-31 19:20:29	-0.0300462
2021-08-31 20:20:41	0.22802
2021-08-31 21:20:35	0.458487
2021-08-31 22:20:36	0.294181
2021-08-31 23:21:41	-0.738253
2021-09-01 00:20:32	0.421466
2021-09-01 01:20:40	0.8705
2021-09-01 02:20:47	2.07295
2021-09-01 03:20:35	2.46221
2021-09-01 04:20:36	3.79295
2021-09-01 05:20:35	2.46162
2021-09-01 06:20:19	2.18958
2021-09-01 07:20:29	-0.382475
2021-09-01 08:20:29	-1.19252
2021-09-01 09:20:37	-2.13462
2021-09-01 10:20:45	-0.756672
2021-09-01 11:20:27	-0.947229
2021-09-01 12:20:33	0.272935
2021-09-01 13:20:28	0.230885
2021-09-01 14:20:33	0.360683
2021-09-01 15:20:30	0.25504
2021-09-01 16:20:23	-0.333987
2021-09-01 17:20:21	-1.24042
2021-09-01 18:20:29	-1.25281
2021-09-01 19:20:36	-1.72516
2021-09-01 20:20:29	-1.6945
2021-09-01 21:20:08	-0.751236
2021-09-01 22:20:19	0.44823
2021-09-01 23:20:16	0.352867
2021-09-02 00:20:20	0.973593
2021-09-02 01:20:25	0.81944
2021-09-02 02:20:20	0.104881
2021-09-02 03:20:14	-0.29521
2021-09-02 04:20:20	-0.147203
2021-09-02 05:20:15	0.631793
2021-09-02 08:20:16	0.048872
2021-09-02 09:20:18	1.0749
2021-09-02 10:20:10	0.125907
2021-09-02 11:20:10	0.563239
2021-09-02 12:20:09	0.0376272
2021-09-02 14:20:01	0.162446
2021-09-02 15:20:01	-0.863384
2021-09-02 17:20:06	-0.40971
2021-09-02 18:21:48	-0.976257
2021-09-02 19:20:05	-1.51135
2021-09-02 20:20:16	-0.427836
2021-09-02 21:20:10	-1.56049
2021-09-02 22:20:20	-0.130938
2021-09-03 00:21:23	0.304448
2021-09-03 09:20:21	0.1728
2021-09-03 10:20:21	-1.32651
2021-09-03 11:20:16	0.289804
2021-09-03 12:20:22	-0.960752
2021-09-03 13:20:21	-0.489873
2021-09-03 14:20:30	0.236218
2021-09-03 15:20:30	0.912644
2021-09-03 16:20:22	1.17469
2021-09-03 17:20:35	1.20954
2021-09-03 18:20:33	0.11707
2021-09-03 19:20:22	-1.01088
2021-09-03 20:20:22	-0.129192
2021-09-03 21:20:18	-0.0760075
2021-09-03 22:20:16	0.0148253
2021-09-04 00:20:15	0.543115
2021-09-04 07:20:20	1.43299
2021-09-04 08:19:57	0.71821
2021-09-04 11:20:20	0.541112
2021-09-04 12:20:18	0.959839
2021-09-04 13:20:21	0.611027
2021-09-04 14:20:20	0.895521
2021-09-04 15:20:18	0.995922
2021-09-04 16:20:19	0.721657
2021-09-04 17:20:38	0.65516
2021-09-04 18:20:39	0.186396
2021-09-04 19:20:22	-0.383647
2021-09-04 20:20:30	-0.961148
2021-09-04 21:20:14	-1.08074
2021-09-04 22:20:23	-1.53279
2021-09-04 23:20:27	-1.2635
2021-09-05 00:20:29	-1.25755
2021-09-05 01:20:19	-0.683625
2021-09-05 02:20:20	-0.651505
2021-09-05 03:20:18	-0.53125
2021-09-05 04:20:21	-0.144368
2021-09-05 05:20:19	0.508807
2021-09-05 06:20:20	0.407653
2021-09-05 07:20:29	0.603416
2021-09-05 08:20:28	0.566056
2021-09-05 09:20:32	0.715013
2021-09-05 10:20:29	0.603993
2021-09-05 11:20:30	1.00492
2021-09-05 12:20:18	1.41441
2021-09-05 13:19:58	0.7588
2021-09-05 14:20:32	1.05636
2021-09-05 15:20:20	0.627815
2021-09-05 16:20:19	-0.462828
2021-09-05 17:20:26	-1.04071
2021-09-05 18:20:19	-0.355597
2021-09-05 19:20:25	-0.495495
2021-09-05 20:20:22	-0.935383
2021-09-05 21:20:18	-0.261918
2021-09-05 22:20:19	-0.14019
2021-09-05 23:20:20	0.276359
2021-09-06 00:20:25	-0.433322
2021-09-06 01:20:15	0.417211
2021-09-06 02:20:05	0.0406461
2021-09-06 07:20:17	-0.436713
2021-09-06 08:20:19	-0.496356
2021-09-06 09:20:19	-0.435763
2021-09-06 12:20:17	-0.273489
2021-09-06 15:20:12	0.363358
2021-09-06 16:20:18	-0.198856
2021-09-06 18:20:54	-1.10893
2021-09-06 20:20:16	-1.04245
2021-09-07 04:19:53	-1.76272
2021-09-07 05:19:54	-0.557021
2021-09-07 06:20:00	0.61424
2021-09-07 10:19:59	0.982155
2021-09-07 12:20:15	1.59972
2021-09-07 13:20:19	0.853761
2021-09-07 14:21:23	-1.1774
2021-09-07 15:20:21	-1.49336
2021-09-07 16:20:21	-1.54118
2021-09-07 17:20:48	-2.37894
2021-09-07 18:20:39	-1.42751
2021-09-07 19:20:47	-1.16031
2021-09-07 20:20:22	-0.996142
2021-09-07 21:20:24	0.628176
2021-09-07 23:19:55	2.94741
2021-09-08 00:19:43	3.05978
2021-09-08 04:19:33	3.1658
2021-09-08 12:20:15	3.24614
2021-09-08 13:20:39	2.00518
2021-09-08 14:20:40	-0.205358
2021-09-08 17:20:32	-0.364868
2021-09-08 18:19:52	0.193115
2021-09-08 21:20:38	0.378499
2021-09-08 23:20:33	0.294895
2021-09-09 00:20:12	0.715932
2021-09-09 01:20:37	1.40252
2021-09-09 02:20:44	0.316436
2021-09-09 04:20:18	-1.12994
2021-09-09 09:20:25	-1.69557
2021-09-09 11:21:04	-1.39239
2021-09-09 12:20:43	-2.21587
2021-09-09 13:20:42	-1.33643
2021-09-09 14:20:45	0.25541
2021-09-09 15:20:48	0.627375
2021-09-09 16:20:52	-0.53752
2021-09-09 17:22:01	-0.063009
2021-09-09 18:20:40	0.435543
2021-09-09 20:20:35	-0.38049
2021-09-09 21:20:10	-0.586497
2021-09-09 22:20:37	-0.107367
2021-09-09 23:20:40	-0.0145614
2021-09-10 11:20:53	-0.823638
2021-09-10 12:20:58	-0.381989
2021-09-10 15:11:06	0.304505
2021-09-10 15:20:51	1.09496
2021-09-10 16:20:38	0.744371
2021-09-10 17:20:39	-0.0858031
2021-09-10 18:20:40	0.0683296
2021-09-10 19:20:43	-0.00347148
2021-09-10 20:20:49	-0.719501
2021-09-10 21:20:45	-1.09912
2021-09-10 22:20:08	-0.0229856
2021-09-10 23:20:39	0.995242
2021-09-11 00:20:54	0.224772
2021-09-11 03:20:01	0.321681
2021-09-11 11:20:37	0.506645
2021-09-11 13:20:39	0.0427291
2021-09-11 14:20:39	-1.86484
2021-09-11 15:20:39	-1.69869
2021-09-11 16:20:40	-1.56585
2021-09-11 17:20:52	-1.4801
2021-09-11 18:20:50	-0.711798
2021-09-11 19:21:14	0.304702
2021-09-11 20:20:21	0.435829
2021-09-11 21:20:38	0.927534
2021-09-11 22:20:38	1.61978
2021-09-11 23:21:08	0.553872
2021-09-12 00:21:03	1.86757
2021-09-12 01:20:55	2.60135
2021-09-12 02:20:58	2.48538
2021-09-12 03:20:55	1.85761
2021-09-12 04:21:59	2.9977
2021-09-12 05:20:40	0.24647
2021-09-12 07:20:47	-0.295888
2021-09-12 08:21:55	-1.02326
2021-09-12 09:21:57	-1.78989
2021-09-12 11:20:46	-2.76934
2021-09-12 12:20:51	-1.86794
2021-09-12 13:21:00	-2.0829
2021-09-12 14:21:03	-1.79746
2021-09-12 15:20:48	-0.963831
2021-09-12 16:20:40	-0.740678
2021-09-12 17:20:38	-0.520813
2021-09-12 18:20:40	-0.227543
2021-09-12 19:20:39	0.562606
2021-09-12 20:20:41	1.07816
2021-09-12 21:20:38	1.67019
2021-09-12 22:20:40	1.15354
2021-09-12 23:20:39	1.94471
2021-09-13 00:20:30	1.00252
2021-09-13 01:20:28	0.535991
2021-09-13 14:20:33	-0.383551
2021-09-13 15:20:42	0.203694
2021-09-13 16:21:09	0.0211922
2021-09-13 19:20:31	-0.272548
2021-09-13 20:20:16	0.599346
2021-09-13 22:20:29	0.912655
2021-09-14 03:20:36	0.0657781
2021-09-14 08:20:18	-0.85064
2021-09-14 09:20:39	-0.313634
2021-09-14 10:20:38	-1.60853
2021-09-14 11:21:03	-1.71264
2021-09-14 12:20:40	-1.10869
2021-09-14 13:20:41	-0.373751
2021-09-14 14:20:41	-0.646622
2021-09-14 15:20:46	-0.334038
2021-09-14 16:20:44	0.246444
2021-09-14 17:20:43	0.936131
2021-09-14 18:20:23	0.482654
2021-09-14 19:20:40	0.858271
2021-09-14 20:20:40	0.868574
2021-09-14 21:20:36	0.301715
2021-09-14 22:20:41	0.407107
2021-09-14 23:20:49	-0.445384
2021-09-15 00:20:40	-0.741199
2021-09-15 08:21:53	-0.63441
2021-09-15 09:20:47	-0.102348
2021-09-15 10:20:57	-1.5487
2021-09-15 11:20:42	-1.08924
2021-09-15 12:20:36	-0.383208
2021-09-15 13:20:35	-0.781792
2021-09-15 14:20:35	-0.531105
2021-09-15 15:20:47	0.42398
2021-09-15 17:20:34	1.23872
2021-09-15 18:20:39	1.0213
2021-09-15 19:20:35	1.43544
2021-09-16 07:20:42	1.5651
2021-09-16 08:20:49	1.77272
2021-09-16 09:20:47	1.78447
2021-09-16 10:20:49	1.63247
2021-09-16 11:20:56	0.743418
2021-09-16 12:20:52	-0.643692
2021-09-16 13:20:40	-1.55409
2021-09-16 14:20:38	-2.36583
2021-09-16 15:20:41	-2.24003
2021-09-16 16:20:42	-1.52496
2021-09-16 17:20:48	-0.226874
2021-09-16 18:20:45	-0.0175429
2021-09-16 19:20:40	0.11735
2021-09-16 20:20:27	-0.895118
2021-09-16 21:20:43	-0.796633
2021-09-16 22:22:34	-0.123292
2021-09-16 23:21:00	0.575695
2021-09-17 00:20:35	1.22074
2021-09-17 01:21:04	2.49534
2021-09-17 02:22:04	2.37853
2021-09-17 03:20:51	0.990329
2021-09-17 04:20:44	0.0790098
2021-09-17 06:20:30	-0.46897
2021-09-17 07:20:49	-0.921
2021-09-17 17:20:59	-1.24185
2021-09-17 18:21:01	-1.29662
2021-09-17 19:20:45	-0.579214
2021-09-17 20:20:46	-0.711665
2021-09-17 21:20:52	-0.486823
2021-09-17 22:20:53	0.411293
2021-09-17 23:21:05	0.354697
2021-09-18 00:20:25	-0.0973569
2021-09-18 01:20:39	-0.0946195
2021-09-18 02:20:38	0.148422
2021-09-18 03:20:52	0.590748
2021-09-18 04:20:57	1.9371
2021-09-18 05:20:58	1.27211
2021-09-18 06:20:15	1.23225
2021-09-18 07:20:50	0.191186
2021-09-18 08:20:48	-0.695445
2021-09-18 09:20:51	-2.06427
2021-09-18 10:20:55	-1.30929
2021-09-18 12:20:57	-1.47371
2021-09-18 13:20:47	-1.00176
2021-09-18 14:20:59	-0.864874
2021-09-18 15:20:51	-0.06486
2021-09-18 16:20:46	0.254159
2021-09-18 17:20:51	0.704944
2021-09-18 18:20:50	0.684562
2021-09-18 19:20:57	0.320835
2021-09-18 20:20:57	-0.255575
2021-09-18 21:20:40	-0.369787
2021-09-18 22:20:22	-0.565698
2021-09-18 23:20:39	-0.157846
2021-09-19 00:21:00	0.259891
2021-09-19 01:20:18	-0.0752282
2021-09-19 02:21:03	-0.345622
2021-09-19 03:20:51	0.67473
2021-09-19 04:20:12	1.57556
2021-09-19 05:20:35	1.55244
2021-09-19 06:20:44	2.01111
2021-09-19 07:20:52	2.16643
2021-09-19 08:20:21	1.35202
2021-09-19 09:20:49	0.357914
2021-09-19 11:20:47	-0.579473
2021-09-19 12:20:55	-1.34537
2021-09-19 13:20:49	-1.84161
2021-09-19 14:21:02	-1.41916
2021-09-19 15:20:56	-2.10671
2021-09-19 16:20:39	-1.31638
2021-09-19 17:20:39	-0.734409
2021-09-19 18:20:49	-0.884212
2021-09-19 19:20:51	-1.30492
2021-09-19 20:20:55	-0.600204
2021-09-19 21:20:54	-0.127297
2021-09-19 22:20:45	-0.577462
2021-09-19 23:21:58	-0.116568
2021-09-20 01:20:45	2.0776
2021-09-20 02:22:05	2.35898
2021-09-20 03:20:53	2.06135
2021-09-20 04:21:57	2.85735
2021-09-20 07:21:52	3.28891
2021-09-20 08:20:54	1.02899
2021-09-20 09:20:50	-0.00564005
2021-09-20 11:20:28	-0.681234
2021-09-20 12:20:55	-1.64983
2021-09-20 13:20:53	-2.10195
2021-09-20 14:20:30	-1.6986
2021-09-20 15:20:33	-1.18997
2021-09-20 16:21:02	-1.30228
2021-09-20 17:20:52	-0.75326
2021-09-20 18:21:00	-1.50422
2021-09-20 19:20:56	-1.93232
2021-09-20 20:21:01	-2.45253
2021-09-20 21:20:44	-1.53011
2021-09-20 22:20:45	-0.682438
2021-09-21 00:20:47	0.23769
2021-09-21 01:20:54	0.0416699
2021-09-21 02:20:48	1.15306
2021-09-21 03:20:57	2.76463
2021-09-21 04:20:54	3.49421
2021-09-21 05:20:51	3.81689
2021-09-21 06:20:29	4.52468
2021-09-21 07:21:10	3.52436
2021-09-21 08:20:41	1.6202
2021-09-21 09:20:41	-0.122956
2021-09-21 10:20:42	-0.83857
2021-09-21 11:20:41	-1.53457
2021-09-21 12:20:44	-2.08656
2021-09-21 13:21:47	-2.41239
2021-09-21 14:20:39	-1.95825
2021-09-21 15:20:41	-1.61152
2021-09-21 16:20:41	-1.97699
2021-09-21 17:20:39	-1.23862
2021-09-21 18:20:40	-0.333742
2021-09-21 19:20:47	-0.666209
2021-09-21 20:20:42	-0.379542
2021-09-21 21:20:52	0.906704
2021-09-21 22:20:41	1.05854
2021-09-21 23:20:59	0.606858
2021-09-22 00:20:41	1.1033
2021-09-22 01:20:40	0.99588
2021-09-22 02:20:56	0.361206
2021-09-22 03:20:48	0.326478
2021-09-22 04:22:08	0.543203
2021-09-22 05:20:37	0.344093
2021-09-22 06:20:43	-0.0445996
2021-09-22 07:20:49	-0.232354
2021-09-22 08:20:50	-0.609848
2021-09-22 09:21:20	-1.32105
2021-09-22 10:20:41	-1.39147
2021-09-22 11:21:04	-0.616927
2021-09-22 12:20:55	-0.911906
2021-09-22 13:20:52	-0.680942
2021-09-22 14:21:03	-0.694994
2021-09-22 15:20:41	-0.627255
2021-09-22 16:20:48	-1.34432
2021-09-22 18:20:41	-0.888344
2021-09-22 19:21:10	0.0999128
2021-09-22 20:20:49	0.654508
2021-09-22 21:20:50	1.084
2021-09-22 22:20:56	1.33196
2021-09-22 23:20:51	1.28598
2021-09-23 00:20:41	0.27762
2021-09-23 01:20:52	0.259952
2021-09-23 02:20:45	0.248446
2021-09-23 03:20:57	1.70774
2021-09-23 04:20:49	3.48472
2021-09-23 05:20:49	3.17314
2021-09-23 06:20:52	2.19188
2021-09-23 07:20:51	1.98558
2021-09-23 08:20:49	0.0742306
2021-09-23 09:20:50	-1.88772
2021-09-23 10:20:50	-2.03464
2021-09-23 11:20:53	-1.23253
2021-09-23 12:20:51	-1.60763
2021-09-23 13:20:47	-0.982837
2021-09-23 14:20:51	-0.793001
2021-09-23 15:20:49	-0.863859
2021-09-23 16:20:59	-1.76289
2021-09-23 17:20:53	-1.58998
2021-09-23 18:21:00	-1.54476
2021-09-23 19:20:58	-1.96816
2021-09-23 20:20:48	-1.15393
2021-09-23 21:21:00	-0.698979
2021-09-23 22:20:40	-0.26009
2021-09-23 23:20:50	0.206187
2021-09-24 00:21:06	1.2894
2021-09-24 01:23:08	1.12958
2021-09-24 02:20:57	2.34181
2021-09-24 03:20:55	2.27886
2021-09-24 04:20:48	1.48523
2021-09-24 05:23:14	1.20104
2021-09-24 06:20:17	1.52879
2021-09-24 07:20:40	0.321912
2021-09-24 08:20:46	-0.201983
2021-09-24 09:20:45	-0.727475
2021-09-24 10:20:53	-0.843559
2021-09-24 11:20:52	-1.22469
2021-09-24 12:20:51	-1.2165
2021-09-24 13:20:49	-1.06646
2021-09-24 14:20:49	0.0114189
2021-09-24 15:20:51	-0.048957
2021-09-24 16:20:52	0.621876
2021-09-24 17:20:50	0.584326
2021-09-24 18:20:30	0.293247
2021-09-24 19:20:54	0.044702
2021-09-24 20:20:49	0.8366
2021-09-24 21:21:59	0.262695
2021-09-24 22:20:54	0.0141456
2021-09-24 23:20:50	0.405659
2021-09-25 00:20:48	0.138167
2021-09-25 01:20:56	-0.946278
2021-09-25 02:20:21	-1.2795
2021-09-25 09:20:58	-0.602901
2021-09-25 10:21:04	-1.20417
2021-09-25 11:20:53	-1.06141
2021-09-25 12:20:48	-0.191006
2021-09-25 13:20:49	-0.0315705
2021-09-25 14:20:59	0.135967
2021-09-25 15:20:45	1.15052
2021-09-25 16:20:45	0.603521
2021-09-25 17:20:05	0.0854731
2021-09-25 18:20:30	0.08519
2021-09-25 19:20:34	-0.159552
2021-09-25 20:20:39	-0.792928
2021-09-25 21:20:27	-0.0917614
2021-09-25 22:20:28	0.303717
2021-09-25 23:20:31	0.148043
2021-09-26 00:20:20	0.123007
2021-09-26 01:20:23	0.855817
2021-09-26 10:20:18	0.984039
2021-09-26 11:20:25	0.239999
2021-09-26 12:20:21	0.80382
2021-09-26 13:19:59	0.482011
2021-09-26 14:20:22	-0.0310545
2021-09-26 15:20:29	-0.36947
2021-09-26 16:20:21	-0.0310005
2021-09-26 17:20:21	-0.204887
2021-09-26 18:20:18	-0.550096
2021-09-26 22:20:13	-1.25665
2021-09-27 00:20:01	-0.771223
2021-09-27 01:20:02	-0.480988
2021-09-27 02:20:02	-0.234242
2021-09-27 03:20:25	1.25572
2021-09-27 04:20:17	1.87931
2021-09-27 05:20:37	1.40177
2021-09-27 07:20:28	1.05793
2021-09-27 08:20:18	1.40787
2021-09-27 09:20:07	0.374748
2021-09-27 11:20:18	0.315349
2021-09-27 12:21:33	-0.112299
2021-09-27 13:20:05	-0.685936
2021-09-27 14:20:10	-1.4038
2021-09-27 15:21:06	-0.99179
2021-09-27 16:21:52	-0.902786
2021-09-27 17:20:18	0.693556
2021-09-27 18:20:21	-1.05172
2021-09-27 19:21:25	-1.55933
2021-09-27 20:20:13	-1.88029
2021-09-27 21:20:07	-2.53486
2021-09-27 22:20:12	-3.14212
2021-09-27 23:21:33	-1.19262
2021-09-28 00:20:13	-0.49593
2021-09-28 01:20:12	1.47702
2021-09-28 02:20:04	2.47345
2021-09-28 03:20:14	2.10038
2021-09-28 04:19:59	2.68033
2021-09-28 05:19:58	1.97075
2021-09-28 06:19:59	0.257107
2021-09-28 07:19:59	0.104352
2021-09-28 08:20:01	-0.0472903
2021-09-28 09:20:08	-0.354939
2021-09-28 10:20:00	0.343314
2021-09-28 11:20:00	0.631298
2021-09-28 12:20:05	0.109038
2021-09-28 13:20:37	-0.376153
2021-09-28 14:20:21	-0.714597
2021-09-28 15:20:14	-0.706882
2021-09-28 16:19:58	-0.756632
2021-09-28 17:19:59	-0.219012
2021-09-28 18:20:00	0.0466413
2021-09-28 19:20:13	0.333374
2021-09-28 20:20:03	1.10387
2021-09-28 21:20:05	0.750947
2021-09-28 22:20:13	0.48234
2021-09-28 23:20:09	0.377557
2021-09-29 00:19:41	0.0910659
2021-09-29 08:20:08	-0.900638
2021-09-29 09:20:11	-1.33082
2021-09-29 11:20:06	-1.53365
2021-09-29 12:20:14	-1.42762
2021-09-29 13:20:07	-0.847061
2021-09-29 14:20:15	-0.0878539
2021-09-29 15:20:22	-0.597614
2021-09-29 16:20:16	0.692923
2021-09-29 17:21:14	0.944938
2021-09-29 18:19:43	1.00424
2021-09-29 19:20:11	0.484087
2021-09-29 20:21:58	2.08089
2021-09-29 21:19:32	1.03636
2021-09-29 22:19:33	0.606529
2021-09-30 00:20:10	0.602074
2021-09-30 01:20:04	0.0137252
2021-09-30 02:21:18	0.0225804
2021-09-30 03:20:14	-0.880795
2021-09-30 04:21:17	0.999689
2021-09-30 05:20:11	-0.408069
2021-09-30 06:20:06	-0.438424
2021-09-30 07:20:11	-1.42789
2021-09-30 08:20:10	-0.158042
2021-09-30 09:20:09	-1.20049
2021-09-30 10:20:13	-0.468973
2021-09-30 11:20:16	-0.118701
2021-09-30 12:20:09	-0.32733
2021-09-30 13:20:07	-0.799629
2021-09-30 14:19:50	-1.17392
2021-09-30 15:20:12	0.326648
2021-09-30 16:19:32	1.66044
2021-09-30 17:20:18	1.49965
2021-09-30 18:20:16	1.07788
2021-09-30 19:21:30	0.85885
2021-09-30 20:20:10	-0.291614
2021-09-30 21:21:24	-1.35278
2021-09-30 22:20:22	-1.07822
2021-09-30 23:20:05	-1.04861
2021-10-01 00:21:09	-1.59839
2021-10-01 01:21:47	0.266233
2021-10-01 02:19:46	0.735055
2021-10-01 03:19:54	1.42971
2021-10-01 09:20:10	2.20178
2021-10-01 10:20:16	2.90445
2021-10-01 11:20:17	1.01795
2021-10-01 12:19:37	-0.151041
2021-10-01 13:20:11	-1.11407
2021-10-01 14:20:19	-1.32194
2021-10-01 15:20:12	-2.25657
2021-10-01 16:20:00	-2.61231
2021-10-01 17:21:08	-0.68272
2021-10-01 18:20:01	-0.934557
2021-10-01 19:20:10	-0.816494
2021-10-01 20:20:11	0.317625
2021-10-01 21:20:01	0.130192
2021-10-01 22:22:19	-1.36162
2021-10-01 23:20:06	-0.363627
2021-10-02 00:20:04	-0.909654
2021-10-02 01:21:14	-0.0429449
2021-10-02 02:20:00	1.37066
2021-10-02 03:19:59	3.57217
2021-10-02 04:20:10	5.10552
2021-10-02 05:20:08	4.70969
2021-10-02 06:19:40	1.33558
2021-10-02 07:20:02	-0.344623
2021-10-02 08:22:36	-1.89816
2021-10-02 09:20:16	-3.80387
2021-10-02 10:20:15	-3.13524
2021-10-02 11:20:13	-0.93006
2021-10-02 12:20:12	-0.7324
2021-10-02 13:20:12	-1.24893
2021-10-02 14:20:19	-1.51555
2021-10-02 15:20:23	-1.22202
2021-10-02 16:20:08	-1.49752
2021-10-02 17:20:14	-0.0905432
2021-10-02 18:20:14	0.506944
2021-10-02 19:20:10	1.909
2021-10-02 22:19:38	3.01547
2021-10-02 23:20:05	3.72139
2021-10-03 00:20:01	2.05849
2021-10-03 01:19:52	1.24359
2021-10-03 02:20:10	1.97031
2021-10-03 03:21:06	0.757234
2021-10-03 04:20:00	0.047533
2021-10-03 05:20:04	0.148386
2021-10-03 06:20:04	0.52172
2021-10-03 07:19:42	-0.819625
2021-10-03 08:20:02	-1.10034
2021-10-03 09:21:24	-0.315961
2021-10-03 10:20:12	-0.16298
2021-10-03 11:20:16	-1.60402
2021-10-03 12:20:10	-2.15642
2021-10-03 13:20:15	-3.41027
2021-10-03 14:20:21	-3.66748
2021-10-03 15:20:01	-3.19653
2021-10-03 16:20:00	-2.23284
2021-10-03 17:20:23	-2.03275
2021-10-03 18:20:05	-1.42788
2021-10-03 19:20:05	-0.832873
2021-10-03 20:20:03	-0.119909
2021-10-03 21:20:14	1.47812
2021-10-03 22:20:10	1.19392
2021-10-03 23:20:25	2.02957
2021-10-04 00:21:27	0.6121
2021-10-04 01:20:09	0.235686
2021-10-04 02:19:40	-0.887243
2021-10-04 03:19:38	3.59413
2021-10-04 05:22:30	3.81644
2021-10-04 06:20:12	6.2708
2021-10-04 07:20:10	6.14698
2021-10-04 08:20:13	5.72298
2021-10-04 09:20:10	1.69573
2021-10-04 10:19:39	0.731023
2021-10-04 11:20:08	-1.75573
2021-10-04 12:20:14	-2.94135
2021-10-04 13:19:55	-3.12984
2021-10-04 14:19:40	-3.81169
2021-10-04 15:20:16	-3.83316
2021-10-04 16:19:53	-3.9319
2021-10-04 17:20:14	-2.74104
2021-10-04 18:19:53	-1.75166
2021-10-04 19:20:20	-0.662055
2021-10-04 20:20:16	-0.445179
2021-10-04 21:20:12	0.266548
2021-10-04 22:22:31	1.04115
2021-10-04 23:20:32	0.269047
2021-10-05 00:22:43	-0.527382
2021-10-05 01:20:34	0.83608
2021-10-05 02:20:15	2.68766
2021-10-05 03:20:35	2.25246
2021-10-05 05:22:29	1.88087
2021-10-05 07:21:23	2.06461
2021-10-05 08:20:36	1.19439
2021-10-05 09:20:16	-0.987784
2021-10-05 10:20:34	-1.59107
2021-10-05 11:20:15	-1.57061
2021-10-05 12:20:34	-1.46328
2021-10-05 13:20:33	-1.09194
2021-10-05 14:20:40	-0.741904
2021-10-05 15:20:32	-0.274712
2021-10-05 16:20:30	0.65908
2021-10-05 17:20:30	0.571016
2021-10-05 18:20:29	0.207739
2021-10-05 19:20:32	0.312452
2021-10-05 20:20:38	0.709547
2021-10-05 21:20:27	0.808222
2021-10-05 22:20:32	0.847645
2021-10-05 23:20:37	0.708439
2021-10-06 00:20:31	0.337884
2021-10-06 01:22:50	1.06395
2021-10-06 02:20:42	0.0189085
2021-10-06 03:20:41	-0.505413
2021-10-06 05:20:28	-0.0574916
2021-10-06 07:20:32	-0.396484
2021-10-06 08:20:33	-1.88779
2021-10-06 09:20:35	-1.49632
2021-10-06 10:20:34	-1.28372
2021-10-06 11:20:35	-1.04416
2021-10-06 12:20:32	-0.630532
2021-10-06 13:20:32	-0.540264
2021-10-06 14:20:14	0.0217053
2021-10-06 15:20:33	0.103364
2021-10-06 16:20:31	-0.501899
2021-10-06 17:20:24	0.518738
2021-10-06 18:20:27	0.896708
2021-10-06 19:20:34	0.943595
2021-10-06 20:20:40	1.04107
2021-10-06 21:20:32	1.68441
2021-10-06 22:20:32	1.52224
2021-10-06 23:20:30	1.37066
2021-10-07 00:20:23	0.693191
2021-10-07 01:20:40	0.448004
2021-10-07 02:20:22	-0.683105
2021-10-07 03:21:53	-1.11787
2021-10-07 04:20:25	-1.67926
2021-10-07 06:22:26	-1.53829
2021-10-07 07:19:55	-1.05203
2021-10-07 08:20:40	-1.23679
2021-10-07 09:20:32	-0.792989
2021-10-07 10:20:35	-0.393611
2021-10-07 11:20:35	-0.191038
2021-10-07 12:20:32	-0.0496225
2021-10-07 13:20:33	0.371679
2021-10-07 14:20:44	0.225643
2021-10-07 15:20:23	-0.103554
2021-10-07 16:20:23	0.00766621
2021-10-07 17:20:20	-0.0341524
2021-10-07 18:20:21	1.14268
2021-10-07 19:20:34	1.1487
2021-10-07 20:20:28	1.07454
2021-10-07 21:23:01	0.408456
2021-10-07 22:20:33	1.08617
2021-10-07 23:20:21	1.22287
2021-10-08 00:22:55	1.04102
2021-10-08 01:20:35	1.43718
2021-10-08 03:20:32	1.02794
2021-10-08 04:20:41	-0.414659
2021-10-08 05:20:32	-2.11932
2021-10-08 06:20:39	-2.52847
2021-10-08 07:20:33	-2.45834
2021-10-08 08:20:35	-1.71434
2021-10-08 09:20:34	-1.17293
2021-10-08 10:20:13	-0.492036
2021-10-08 11:20:35	-0.151698
2021-10-08 12:21:49	0.147201
2021-10-08 13:20:33	0.504233
2021-10-08 14:20:38	1.18288
2021-10-08 15:20:26	1.24148
2021-10-08 16:20:21	1.47669
2021-10-08 17:20:21	1.28393
2021-10-08 18:20:21	0.937184
2021-10-08 19:20:32	0.857503
2021-10-08 20:22:43	0.382063
2021-10-08 21:20:22	-0.0414038
2021-10-08 22:20:30	0.030245
2021-10-08 23:20:20	-0.0230795
2021-10-09 00:20:21	-0.317706
2021-10-09 01:20:36	0.421214
2021-10-09 02:20:35	0.403097
2021-10-09 03:21:01	-0.258557
2021-10-09 04:20:22	-0.292287
2021-10-09 05:20:21	-0.300244
2021-10-09 06:20:21	-0.922441
2021-10-09 07:20:20	-1.6276
2021-10-09 08:20:21	-1.78732
2021-10-09 09:20:12	-1.31356
2021-10-09 10:20:22	-1.14298
2021-10-09 11:20:21	-0.645421
2021-10-09 12:20:46	0.448318
2021-10-09 13:20:21	1.56624
2021-10-09 14:20:22	1.83956
2021-10-09 15:20:21	0.97701
2021-10-09 16:20:21	0.565754
2021-10-09 17:20:20	0.376546
2021-10-09 18:20:01	-0.399888
2021-10-09 19:20:21	-0.258044
2021-10-09 20:20:12	-0.335197
2021-10-09 21:20:13	-0.390859
2021-10-09 22:20:12	0.316981
2021-10-10 03:20:14	0.39823
2021-10-10 10:19:48	-0.0293723
2021-10-10 11:20:17	0.286643
2021-10-10 12:20:18	0.770315
2021-10-10 13:20:33	0.00593543
2021-10-10 14:20:27	-0.222294
2021-10-10 15:20:28	-0.625728
2021-10-10 16:20:44	-0.914822
2021-10-10 17:20:28	-0.652307
2021-10-10 18:20:41	-0.239898
2021-10-10 19:20:42	-0.141309
2021-10-10 20:21:41	-0.284607
2021-10-10 21:20:28	1.0154
2021-10-10 22:20:32	-0.162197
2021-10-10 23:20:08	-0.165503
2021-10-11 00:21:41	0.315108
2021-10-11 01:20:44	0.946136
2021-10-11 02:21:08	0.0971029
2021-10-11 03:20:38	1.50631
2021-10-11 04:23:01	-0.101544
2021-10-11 05:20:51	0.0518682
2021-10-11 06:20:21	0.0236707
2021-10-11 07:23:03	0.154748
2021-10-11 08:20:35	-1.05561
2021-10-11 09:20:33	-0.103187
2021-10-11 10:20:34	-0.18293
2021-10-11 11:20:28	-0.916489
2021-10-11 12:20:25	-1.15012
2021-10-11 13:20:22	-0.586194
2021-10-11 14:20:22	-0.922408
2021-10-11 15:20:21	-0.446974
2021-10-11 16:20:22	0.449705
2021-10-11 17:20:39	1.31173
2021-10-11 18:20:44	0.929949
2021-10-11 19:20:23	0.620221
2021-10-11 20:20:21	-0.416788
2021-10-11 21:23:03	-0.472859
2021-10-11 23:20:48	-0.806363
2021-10-12 00:22:57	-0.778876
2021-10-12 01:20:30	0.538066
2021-10-12 02:20:23	0.875109
2021-10-12 03:20:30	0.662566
2021-10-12 05:20:26	0.25935
2021-10-12 06:20:04	0.635789
2021-10-12 07:20:33	-0.483718
2021-10-12 08:20:34	-0.917746
2021-10-12 09:23:00	-1.26628
2021-10-12 10:21:26	-0.769259
2021-10-12 11:20:24	-0.454725
2021-10-12 12:20:21	0.256378
2021-10-12 13:20:24	0.969273
2021-10-12 14:20:22	1.54898
2021-10-12 15:20:31	1.61936
2021-10-12 16:20:19	0.553763
2021-10-12 17:20:47	0.372272
2021-10-12 18:20:28	-0.318209
2021-10-12 19:20:22	0.595194
2021-10-12 20:20:49	0.38539
2021-10-12 21:20:34	1.27501
2021-10-12 22:20:52	0.904385
2021-10-12 23:20:40	1.10625
2021-10-13 00:20:39	-0.0393579
2021-10-13 01:20:30	-0.756097
2021-10-13 02:22:59	-1.29723
2021-10-13 03:21:36	-1.3976
2021-10-13 04:20:41	-0.803224
2021-10-13 05:20:49	-0.971029
2021-10-13 06:20:49	-0.745508
2021-10-13 07:20:23	-0.68117
2021-10-13 08:20:23	-0.250966
2021-10-13 09:20:22	-0.81566
2021-10-13 10:20:24	-1.31332
2021-10-13 11:20:23	-0.727486
2021-10-13 12:20:22	-0.661453
2021-10-13 13:20:23	-0.361292
2021-10-13 14:20:36	0.262522
2021-10-13 15:20:22	1.64194
2021-10-13 16:20:45	1.20642
2021-10-13 17:20:36	1.12967
2021-10-13 18:20:41	0.491423
2021-10-13 19:20:32	0.0201353
2021-10-13 20:20:35	-0.979537
2021-10-13 21:20:34	-1.30264
2021-10-13 22:20:22	-0.372142
2021-10-13 23:20:21	0.0466369
2021-10-14 00:20:23	0.535684
2021-10-14 01:20:21	0.246798
2021-10-14 02:20:02	0.937632
2021-10-14 03:20:22	0.661301
2021-10-14 04:20:22	0.447957
2021-10-14 05:20:21	0.276919
2021-10-14 06:20:23	0.612933
2021-10-14 07:20:23	0.918026
2021-10-14 08:20:14	0.890097
2021-10-14 09:20:37	1.45516
2021-10-14 10:20:36	1.09871
2021-10-14 11:20:57	0.510993
2021-10-14 12:20:47	-0.907739
2021-10-14 13:20:42	-0.955926
2021-10-14 14:20:34	-1.90451
2021-10-14 15:20:28	-1.69199
2021-10-14 16:20:43	-0.665997
2021-10-14 17:21:30	-0.0637428
2021-10-14 18:20:13	-0.493233
2021-10-14 19:20:21	-0.0398453
2021-10-14 20:20:22	0.308287
2021-10-14 21:20:23	0.0819582
2021-10-14 22:20:22	-0.152383
2021-10-14 23:20:22	-0.312567
2021-10-15 00:20:22	-0.0257649
2021-10-15 01:20:29	-0.370237
2021-10-15 03:20:40	0.15382
2021-10-15 04:20:04	1.23124
2021-10-15 22:21:45	1.00862
2021-10-15 23:20:04	1.18939
2021-10-16 01:20:01	-0.326935
2021-10-16 02:20:04	-0.971733
2021-10-16 03:20:03	-1.46244
2021-10-16 04:19:37	0.115592
2021-10-16 05:21:02	0.680329
2021-10-16 06:20:05	2.36601
2021-10-16 08:20:23	2.13218
2021-10-16 09:20:30	0.517434
2021-10-16 10:22:52	-0.341335
2021-10-16 11:22:48	-1.53457
2021-10-16 12:20:03	-3.48404
2021-10-16 13:21:31	-2.87174
2021-10-16 14:20:22	-1.78243
2021-10-16 15:20:23	-1.9813
2021-10-16 16:20:22	-1.28374
2021-10-16 17:20:29	0.0146171
2021-10-16 18:22:57	0.239066
2021-10-16 19:20:33	1.00077
2021-10-16 21:20:19	1.80237
2021-10-16 22:20:37	2.69971
2021-10-16 23:22:23	4.21189
2021-10-17 00:20:35	3.23864
2021-10-17 01:20:41	1.33203
2021-10-17 02:22:02	-0.192012
2021-10-17 04:19:57	-2.03721
2021-10-17 06:20:08	-4.17663
2021-10-17 09:20:38	-3.63221
2021-10-17 12:20:34	-2.42826
2021-10-17 13:20:33	-1.07148
2021-10-17 14:20:29	0.512196
2021-10-17 15:20:29	2.05762
2021-10-17 16:21:29	1.54601
2021-10-17 17:20:27	2.07134
2021-10-17 18:19:53	2.45412
2021-10-17 19:20:02	0.815845
2021-10-17 20:20:02	0.416454
2021-10-17 22:20:24	-0.196568
2021-10-17 23:20:30	-0.30246
2021-10-18 00:20:22	-1.04047
2021-10-18 01:20:22	0.00822867
2021-10-18 02:20:40	0.366409
2021-10-18 03:20:37	1.43442
2021-10-18 04:20:01	1.82517
2021-10-18 05:20:47	1.45437
2021-10-18 06:22:45	0.572536
2021-10-18 07:20:40	-0.942036
2021-10-18 08:20:36	-0.858472
2021-10-18 09:20:36	-2.05803
2021-10-18 10:20:35	-1.4143
2021-10-18 11:20:29	-1.6434
2021-10-18 12:20:26	-0.948111
2021-10-18 13:22:43	-0.830723
2021-10-18 14:20:22	-0.0192896
2021-10-18 15:20:22	-1.18059
2021-10-18 16:20:22	-0.404555
2021-10-18 17:20:24	-0.735212
2021-10-18 18:20:23	0.100767
2021-10-18 19:19:55	0.0572902
2021-10-18 20:21:11	1.02218
2021-10-18 21:22:51	0.0187456
2021-10-18 22:21:32	0.129376
2021-10-18 23:21:40	-0.00749182
2021-10-19 00:20:45	-0.0109474
2021-10-19 01:20:01	0.140064
2021-10-19 02:20:32	2.39634
2021-10-19 03:21:40	3.29971
2021-10-19 05:22:55	2.20659
2021-10-19 06:21:06	2.15362
2021-10-19 07:20:02	1.12036
2021-10-19 08:20:37	-0.275926
2021-10-19 09:20:40	-0.357304
2021-10-19 10:21:40	-0.392559
2021-10-19 11:22:51	-1.13744
2021-10-19 12:20:38	-1.14314
2021-10-19 13:20:23	-0.576776
2021-10-19 14:20:23	-1.4679
2021-10-19 15:22:22	-2.50284
2021-10-19 16:20:36	-1.92259
2021-10-19 17:20:44	-2.25482
2021-10-19 18:20:12	-3.56913
2021-10-19 19:22:49	-4.57123
2021-10-19 20:20:05	-4.34057
2021-10-19 21:20:09	-3.47731
2021-10-19 22:20:31	-2.81954
2021-10-19 23:20:29	-1.46162
2021-10-20 00:20:21	0.655025
2021-10-20 01:20:37	3.7876
2021-10-20 02:20:36	4.51983
2021-10-20 03:20:33	5.38623
2021-10-20 04:21:39	6.48899
2021-10-20 05:20:33	8.34402
2021-10-20 06:20:03	6.40824
2021-10-20 07:21:37	4.49351
2021-10-20 08:20:35	3.47412
2021-10-20 09:20:01	1.23976
2021-10-20 10:20:36	-2.04881
2021-10-20 11:20:40	-3.04408
2021-10-20 12:20:36	-3.01431
2021-10-20 13:20:24	-3.3205
2021-10-20 15:21:23	-2.74917
2021-10-20 16:20:35	-2.7772
2021-10-20 17:20:31	-1.74688
2021-10-20 18:21:48	-1.77327
2021-10-20 19:20:42	-1.61762
2021-10-20 20:21:39	-0.763135
2021-10-20 21:20:42	-0.564568
2021-10-20 22:20:40	-1.11613
2021-10-20 23:20:26	-0.938956
2021-10-21 00:20:27	-0.861372
2021-10-21 01:20:24	0.755969
2021-10-21 02:20:43	1.91839
2021-10-21 05:20:31	2.20877
2021-10-21 06:21:57	2.09755
2021-10-21 08:19:56	2.59244
2021-10-21 09:20:32	0.249716
2021-10-21 10:20:36	-0.775661
2021-10-21 11:20:24	-1.68279
2021-10-21 12:20:30	-1.46476
2021-10-21 13:20:37	-2.04323
2021-10-21 14:20:29	-2.05539
2021-10-21 15:20:08	-1.36651
2021-10-21 16:20:30	-0.186248
2021-10-21 17:20:21	1.20984
2021-10-21 18:20:38	1.29378
2021-10-21 19:20:29	0.984005
2021-10-21 20:20:29	1.88552
2021-10-21 21:20:26	1.69481
2021-10-21 22:20:10	0.874952
2021-10-21 23:21:40	0.82132
2021-10-22 00:20:33	1.05937
2021-10-22 01:20:40	-0.456618
2021-10-22 02:20:44	-1.06558
2021-10-22 03:20:41	-1.50706
2021-10-22 04:20:37	-1.49053
2021-10-22 05:20:27	-2.40965
2021-10-22 06:20:04	-1.52746
2021-10-22 07:20:04	-1.03026
2021-10-22 08:20:33	0.0789294
2021-10-22 09:20:36	0.905389
2021-10-22 10:20:38	1.58553
2021-10-22 11:20:36	0.7178
2021-10-22 12:20:26	1.14701
2021-10-22 13:20:32	0.365734
2021-10-22 14:20:09	-0.181679
2021-10-22 15:20:42	-0.143911
2021-10-22 16:20:29	0.927218
2021-10-22 17:20:24	0.194913
2021-10-22 18:20:44	-0.0765985
2021-10-22 19:20:39	-0.488176
2021-10-22 20:20:02	-1.30943
2021-10-22 21:20:22	-1.54896
2021-10-22 22:20:10	-0.669
2021-10-22 23:20:30	-1.02662
2021-10-23 00:20:22	0.262506
2021-10-23 01:20:28	1.00973
2021-10-23 02:22:41	0.408558
2021-10-23 03:22:40	-0.348375
2021-10-23 04:20:22	-0.167046
2021-10-23 05:20:08	0.751233
2021-10-23 06:20:26	1.30338
2021-10-23 07:21:43	1.5331
2021-10-23 08:20:33	1.78836
2021-10-23 09:20:38	2.16446
2021-10-23 10:20:47	0.625949
2021-10-23 11:20:35	-0.510333
2021-10-23 12:20:36	-0.911019
2021-10-23 13:20:37	-0.998654
2021-10-23 14:20:24	-1.12586
2021-10-23 15:20:35	-1.14007
2021-10-23 16:20:38	0.306206
2021-10-23 17:20:16	0.283149
2021-10-23 18:20:08	0.357444
2021-10-23 19:20:23	0.42592
2021-10-23 20:20:42	0.652145
2021-10-23 21:20:45	-0.731867
2021-10-23 22:20:27	-0.727977
2021-10-23 23:20:30	-0.883724
2021-10-24 00:20:35	-0.924835
2021-10-24 01:20:34	-1.43833
2021-10-24 02:20:21	-1.02202
2021-10-24 03:20:29	-0.394429
2021-10-24 04:20:22	1.09163
2021-10-24 05:20:30	0.862114
2021-10-24 06:20:24	1.98608
2021-10-24 07:20:38	3.02232
2021-10-24 08:20:59	2.30907
2021-10-24 09:20:56	-0.0340424
2021-10-24 10:20:55	-0.227664
2021-10-24 11:20:57	-2.26654
2021-10-24 12:20:35	-3.42175
2021-10-24 13:20:41	-2.7317
2021-10-24 14:20:43	-2.12984
2021-10-24 15:20:55	-1.512
2021-10-24 16:20:42	-0.388524
2021-10-24 17:21:07	0.2154
2021-10-24 18:20:36	-0.258734
2021-10-24 19:21:58	-0.159867
2021-10-24 20:20:30	-0.695571
2021-10-24 21:20:58	-0.317751
2021-10-24 22:21:14	0.010241
2021-10-25 00:23:12	2.83342
2021-10-25 01:21:05	3.5269
2021-10-25 02:20:22	3.77213
2021-10-25 03:20:58	3.62977
2021-10-25 07:21:00	2.14719
2021-10-25 08:23:24	-0.34911
2021-10-25 09:20:28	-0.306532
2021-10-25 10:21:00	-0.469918
2021-10-25 11:20:57	-1.31379
2021-10-25 12:20:39	-0.744399
2021-10-25 13:20:59	-0.832179
2021-10-25 14:20:50	-1.09845
2021-10-25 15:20:59	-0.812353
2021-10-25 16:21:07	0.293742
2021-10-25 17:20:55	0.763202
2021-10-25 18:20:55	0.0926179
2021-10-25 19:20:52	0.475938
2021-10-25 20:20:48	0.223082
2021-10-25 21:20:46	-0.226298
2021-10-25 22:21:04	-0.89829
2021-10-25 23:23:10	0.239597
2021-10-26 00:20:42	-0.418962
2021-10-26 01:20:43	-0.869256
2021-10-26 02:20:51	-0.984692
2021-10-26 03:20:45	-0.454419
2021-10-26 04:20:57	-0.971564
2021-10-26 05:20:54	-1.21989
2021-10-26 06:20:57	-0.365431
2021-10-26 07:20:50	-0.287028
2021-10-26 08:21:48	0.142945
2021-10-26 09:20:58	0.300234
2021-10-26 10:20:57	0.0134806
2021-10-26 11:20:51	-0.474584
2021-10-26 12:20:52	-0.170157
2021-10-26 13:20:43	-0.816998
2021-10-26 14:20:41	-0.299623
2021-10-26 15:20:42	0.767156
2021-10-26 16:20:55	0.619872
2021-10-26 17:21:02	1.12868
2021-10-26 18:20:43	1.74438
2021-10-26 19:20:58	1.86679
2021-10-26 20:20:14	1.4204
2021-10-26 21:20:57	0.963205
2021-10-26 22:20:49	0.297101
2021-10-26 23:20:40	0.0417888
2021-10-27 00:20:39	-0.580709
2021-10-27 01:20:36	-0.107014
2021-10-27 09:20:55	0.960335
2021-10-27 10:21:02	0.343207
2021-10-27 11:20:58	-0.167388
2021-10-27 12:20:43	-1.05133
2021-10-27 13:20:50	-2.07193
2021-10-27 14:20:41	-2.73959
2021-10-27 15:20:43	-2.78992
[truncated: 16,478 more rows]
