# Supplementary material for: Landslide hazard early warning method for rock slopes using a hybrid LSTM-SARIMA data-driven model
Source: PLoS One. 2025 May 23;20(5):e0323650. doi: 10.1371/journal.pone.0323650 (PMC12101732; doi:10.1371/journal.pone.0323650)
Supplement: S7 Data — (XLSX) [file pone.0323650.s008.xlsx]

## Sheet: Sheet1
Time	位移值
2021/07/16 10:20:56	2.67582
2021-07-16 11:20:52	2.62488
2021/07/16 12:20:27	3.98497
2021/07/16 13:20:37	4.7613
2021/07/16 14:20:49	4.00999
2021/07/16 15:20:33	1.36015
2021/07/16 16:20:15	3.90512
2021/07/16 17:20:14	2.95973
2021/07/16 18:20:45	6.66708
2021/07/16 19:20:13	2.67582
2021/07/16 20:20:12	1.40712
2021/07/16 21:20:11	3.0282
2021/07/16 22:20:14	0.969536
2021/07/16 23:20:15	2.78747
2021/07/17 00:20:23	7.73369
2021/07/17 01:20:37	6.72086
2021/07/17 02:20:40	4.37493
2021/07/17 03:20:51	5.73149
2021/07/17 04:20:12	7.35459
2021/07/17 05:20:38	8.4006
2021/07/17 06:20:11	2.87402
2021/07/17 07:20:05	2.67582
2021/07/17 08:20:37	4.78957
2021/07/17 09:20:59	1.59374
2021/07/17 10:20:33	2.83019
2021/07/17 11:20:17	2.80891
2021/07/17 12:20:16	3.94081
2021/07/17 13:20:58	3.84187
2021/07/17 14:20:28	3.11288
2021/07/17 15:20:23	2.62488
2021/07/17 16:20:32	3.1305
2021/07/17 17:20:26	1.40712
2021/07/17 18:20:26	7.0484
2021/07/17 19:20:33	5.45619
2021/07/17 20:20:41	9.75602
2021/07/17 21:20:54	9.6933
2021/07/17 22:20:28	4.04228
2021/07/17 23:20:46	9.58332
2021/07/18 00:20:03	6.23378
2021/07/18 01:20:12	6.02495
2021/07/18 02:20:04	3.90512
2021/07/18 03:20:26	1.59374
2021/07/18 04:20:14	6.00167
2021/07/18 05:20:23	8.4006
2021/07/18 06:21:01	5.61249
2021/07/18 07:20:52	4.00999
2021/07/18 08:20:11	2.70924
2021/07/18 09:20:37	6.60984
2021/07/18 10:20:24	1.36015
2021/07/18 11:20:57	9.52943
2021/07/18 12:21:32	2.62488
2021/07/18 13:21:17	9.67212
2021/07/18 14:20:34	5.97076
2021/07/18 15:20:34	9.0111
2021/07/18 16:21:10	7.50067
2021/07/19 11:20:46	6.62495
2021/07/19 12:20:30	5.48544
2021/07/19 13:20:48	3.1305
2021/07/19 14:20:48	5.61249
2021/07/19 15:20:58	3.14006
2021/07/19 16:23:04	1.36015
2021/07/19 17:20:58	2.83019
2021/07/19 18:21:21	3.87943
2021/07/19 19:20:24	8.18046
2021/07/19 20:20:36	7.571
2021/07/19 21:20:30	8.18596
2021/07/19 22:20:45	5.62228
2021/07/19 23:21:00	6.83374
2021/07/20 00:21:03	2.87402
2021/07/20 01:20:48	5.45619
2021/07/20 06:21:34	5.62228
2021/07/20 07:20:47	3.98497
2021/07/20 08:21:03	2.95973
2021/07/20 09:21:22	2.995
2021/07/20 10:20:36	5.48544
2021/07/20 11:20:37	1.36015
2021/07/20 12:20:42	1.36015
2021/07/20 13:20:55	4.755
2021/07/20 14:20:36	3.98497
2021/07/20 15:20:46	4.755
2021/07/20 16:21:22	3.1305
2021/07/20 17:20:58	5.50454
2021/07/20 18:20:38	4.7592
2021/07/20 19:20:39	3.14006
2021/07/20 20:20:57	1.99249
2021/07/20 21:20:58	5.73149
2021/07/20 22:21:02	5.88558
2021/07/20 23:20:58	4.95076
2021/07/21 00:20:59	6.03738
2021/07/21 01:21:01	8.50647
2021/07/21 02:21:09	5.62228
2021/07/21 04:21:14	14.2801
2021/07/21 05:20:29	10.3962
2021/07/21 06:20:34	5.62228
2021/07/21 07:20:42	8.18046
2021/07/21 08:20:57	0
2021/07/21 09:21:26	2.995
2021/07/21 10:21:02	3.78814
2021/07/21 11:21:08	3.35261
2021/07/21 12:20:42	2.995
2021/07/21 13:21:08	5.48635
2021/07/21 14:21:19	2.995
2021/07/21 15:20:33	1.36015
2021/07/21 16:20:43	2.995
2021/07/21 17:20:56	3.3
2021/07/21 18:20:59	13.6246
2021/07/21 19:22:00	13.8148
2021/07/21 20:21:58	6.08194
2021/07/21 21:21:00	11.0725
2021/07/21 22:21:17	7.73369
2021/07/21 23:21:18	5.88982
2021/07/22 00:21:30	3.31361
2021/07/22 01:20:48	8.67237
2021/07/22 02:21:10	8.4119
2021/07/22 03:21:09	7.73369
2021/07/22 05:20:40	7.65833
2021/07/22 06:20:57	6.69701
2021/07/22 07:21:19	1.59374
2021/07/22 08:20:56	5.97076
2021/07/22 09:22:49	5.44885
2021/07/22 10:20:43	1.65227
2021/07/22 11:21:46	4.755
2021/07/22 12:21:26	2.62488
2021/07/22 13:21:06	3.70675
2021/07/22 14:21:05	1.36015
2021/07/22 15:21:06	5.89915
2021/07/22 19:17:17	6.72086
2021/07/22 20:20:55	1.59374
2021/07/22 21:20:56	5.62228
2021/07/22 22:21:00	3.10644
2021/07/22 23:21:04	8.28191
2021/07/23 00:21:02	8.58545
2021/07/23 03:20:56	8.18596
2021/07/23 04:21:08	8.18596
2021/07/23 06:21:21	3.90512
2021/07/23 07:21:28	6.72086
2021/07/23 08:21:32	3.10644
2021/07/23 09:20:36	3.16386
2021/07/23 10:21:09	2.62488
2021/07/23 11:21:26	2.62488
2021/07/23 12:24:48	5.24976
2021/07/23 13:22:53	1.42478
2021/07/23 14:20:57	2.87402
2021/07/23 15:22:04	1.36015
2021/07/23 16:22:23	5.71577
2021/07/23 17:21:18	6.00167
2021/07/23 18:21:21	8.18596
2021/07/23 19:21:23	3.14006
2021/07/23 20:21:18	10.9151
2021/07/23 21:21:33	7.13442
2021/07/23 23:21:51	2.97658
2021/07/24 00:22:14	8.4788
2021/07/24 01:22:06	6.66708
2021/07/24 02:21:08	8.18596
2021/07/24 03:22:26	8.58545
2021/07/24 04:21:32	10.5868
2021/07/24 05:21:38	3.1305
2021/07/24 06:21:54	6.00167
2021/07/24 07:21:46	4.86724
2021/07/24 08:21:10	2.87402
2021/07/24 09:21:24	3.0282
2021/07/24 10:21:55	3.90512
2021/07/24 11:20:09	3.98497
2021/07/24 12:21:14	4.84665
2021/07/24 13:20:51	4.08656
2021/07/24 14:22:15	5.31601
2021/07/24 15:21:13	7.19305
2021/07/24 16:21:45	8.5872
2021/07/24 18:20:59	12.1099
2021/07/24 20:21:17	13.5163
2021/07/24 21:23:20	10.9859
2021/07/24 22:21:13	2.87402
2021/07/24 23:20:36	19.3114
2021/07/25 00:20:41	11.2987
2021/07/25 07:21:19	2.80891
2021/07/25 08:21:28	6.00167
2021/07/25 09:20:36	5.3376
2021/07/25 10:21:13	6.72086
2021/07/25 11:20:57	5.53986
2021/07/25 12:20:56	4.84665
2021/07/25 13:20:58	3.14006
2021/07/25 18:20:33	4.95076
2021/07/25 19:21:08	5.17494
2021/07/25 20:21:19	5.88982
2021/07/25 21:20:32	4.04228
2021/07/25 22:20:36	6.70373
2021/07/25 23:20:36	5.88558
2021/07/26 01:20:53	13.5163
2021/07/26 03:20:58	11.0059
2021/07/26 08:20:33	3.75899
2021/07/26 09:20:39	2.995
2021/07/26 10:20:49	3.84838
2021/07/26 12:21:11	5.95483
2021/07/26 13:20:36	5.48635
2021/07/26 14:21:07	2.95973
2021/07/26 15:20:56	2.70924
2021/07/26 16:20:55	5.45619
2021/07/26 17:21:16	3.87943
2021/07/26 18:20:34	5.17494
2021/07/26 19:20:36	5.42125
2021/07/26 20:20:36	7.6974
2021/07/26 21:20:38	8.81873
2021/07/26 22:20:45	11.2987
2021/07/26 23:21:16	4.29884
2021/07/27 00:21:26	4.2391
2021/07/27 01:20:40	8.69253
2021/07/27 02:20:47	4.29884
2021/07/27 03:21:02	6.39609
2021/07/27 04:21:17	5.17494
2021/07/27 05:20:59	5.73149
2021/07/27 06:21:09	2.87402
2021/07/27 07:21:18	3.38526
2021/07/27 09:20:41	3.38526
2021/07/27 10:21:09	7.20139
2021/07/27 11:20:31	3.14006
2021/07/27 12:20:49	3.87943
2021/07/27 13:19:56	3.14006
2021/07/27 17:21:01	8.1768
2021/07/27 19:20:54	9.30484
2021/07/27 21:20:28	4.2391
2021/07/27 22:20:28	6.83374
2021/07/27 23:20:36	6.14736
2021/07/28 00:20:47	3.05614
2021/07/28 01:20:37	3.10644
2021/07/28 06:20:42	3.35261
2021/07/28 07:20:36	3.87943
2021/07/28 08:20:44	9.60885
2021/07/28 09:20:44	2.87402
2021/07/28 10:21:10	3.00333
2021/07/28 11:21:18	3.16386
2021/07/28 13:20:52	3.16386
2021/07/28 14:20:47	5.96825
2021/07/28 15:21:00	5.84893
2021/07/28 16:20:58	2.87402
2021/07/28 17:20:36	1.40712
2021/07/28 18:22:01	5.69386
2021/07/28 19:22:09	5.88558
2021/07/28 20:22:12	8.67237
2021/07/28 21:22:17	7.64591
2021/07/28 22:22:46	5.88982
2021/07/28 23:22:29	9.19402
2021/07/29 12:22:17	3.16386
2021/07/29 13:22:40	2.61916
2021/07/29 14:20:58	2.995
2021/07/29 15:20:57	3.35261
2021/07/29 16:20:54	5.93127
2021/07/29 17:20:56	4.08656
2021/07/29 18:20:56	5.69386
2021/07/29 19:20:53	2.03224
2021/07/29 20:21:03	6.14898
2021/07/29 21:21:04	4.29884
2021/07/29 22:20:57	5.17494
2021/07/29 23:20:57	15.2951
2021/07/30 01:17:15	16.513
2021/07/30 02:20:59	19.0772
2021/07/30 04:21:02	13.8759
2021/07/30 05:20:23	14.8088
2021/07/30 13:20:52	5.62228
2021/07/30 14:20:52	3.16386
2021/07/30 15:20:54	6.69701
2021/07/30 16:20:55	4.2391
2021/07/30 17:20:54	3.37787
2021/07/30 18:21:02	6.95485
2021/07/30 19:20:43	3.58329
2021/07/30 20:20:45	5.88982
2021/07/30 21:20:35	5.22111
2021/07/30 22:20:44	10.9777
2021/07/30 23:20:38	5.88558
2021/07/31 00:20:25	3.62491
2021/07/31 01:20:36	5.73149
2021/07/31 02:20:33	11.6623
2021/07/31 03:20:31	3.31361
2021/07/31 04:20:32	9.6933
2021/07/31 05:20:22	8.69253
2021/07/31 06:20:24	3.31361
2021/07/31 08:20:20	6.81249
2021/07/31 09:20:01	3.35261
2021/07/31 10:20:21	6.28013
2021/07/31 11:20:19	8.69253
2021/07/31 12:20:18	5.02892
2021/07/31 13:20:18	6.95485
2021/07/31 14:20:27	3.58329
2021/07/31 15:20:57	6.26817
2021/07/31 16:20:46	3.58329
2021/07/31 17:20:18	6.32772
2021/07/31 18:20:46	3.58329
2021/07/31 19:20:17	6.28013
2021/07/31 20:20:19	7.81089
2021/07/31 21:20:19	6.28013
2021/07/31 22:20:18	12.7711
2021/07/31 23:20:20	7.73369
2021/08/01 00:20:19	8.4119
2021/08/01 01:20:19	8.30241
2021/08/01 02:20:19	8.71091
2021/08/01 03:20:19	6.28013
2021/08/01 04:20:21	8.30241
2021/08/01 05:20:25	11.2845
2021/08/01 06:20:22	11.0571
2021/08/01 07:20:28	13.6246
2021/08/01 08:20:32	5.73149
2021/08/01 09:20:55	8.63192
2021/08/01 10:20:54	6.96563
2021/08/01 11:20:48	5.69386
2021/08/01 14:20:51	4.02368
2021/08/01 15:20:47	3.38526
2021/08/01 16:20:53	4.2391
2021/08/01 17:20:45	5.73149
2021/08/01 18:20:48	8.41249
2021/08/01 19:21:01	4.27668
2021/08/01 20:20:58	5.88558
2021/08/01 21:20:57	6.32772
2021/08/01 22:20:47	8.41249
2021/08/01 23:20:46	5.73149
2021/08/02 00:20:46	5.73149
2021/08/02 01:20:48	5.73149
2021/08/02 02:21:03	3.58329
2021/08/02 03:20:36	11.1933
2021/08/02 04:20:45	6.66783
2021/08/02 05:20:34	11.0431
2021/08/02 06:20:50	17.276
2021/08/02 07:21:00	4.2391
2021/08/02 08:21:05	4.2391
2021/08/02 09:20:56	3.59583
2021/08/02 10:20:51	4.89285
2021/08/02 12:20:39	7.571
2021/08/02 13:20:45	4.89285
2021/08/02 14:20:40	3.16386
2021/08/02 15:20:39	5.9808
2021/08/02 16:20:56	6.6888
2021/08/02 17:20:56	8.20427
2021/08/02 18:20:53	5.17687
2021/08/02 19:20:50	5.17687
2021/08/02 20:20:55	5.61605
2021/08/02 21:20:48	4.80312
2021/08/02 22:21:01	7.5743
2021/08/02 23:20:48	4.29884
2021/08/03 00:20:56	6.58027
2021/08/03 01:20:59	4.80312
2021/08/03 02:20:56	9.09945
2021/08/03 03:21:01	5.50818
2021/08/03 04:20:57	11.4791
2021/08/03 05:20:44	16.9921
2021/08/03 06:21:03	8.81873
2021/08/03 07:20:50	6.08194
2021/08/03 08:20:44	5.62228
2021/08/03 09:20:50	3.38526
2021/08/03 10:20:53	3.87943
2021/08/03 11:20:55	7.51665
2021/08/03 12:20:52	3.87943
2021/08/03 13:20:52	7.18679
2021/08/03 14:20:52	3.59583
2021/08/03 15:20:50	3.37787
2021/08/03 16:20:53	3.16386
2021/08/03 17:20:50	3.10644
2021/08/03 18:21:15	4.80208
2021/08/03 19:20:52	4.57493
2021/08/03 20:20:53	4.57493
2021/08/03 21:24:41	3.14006
2021/08/03 22:20:42	4.78644
2021/08/03 23:20:44	4.27668
2021/08/04 00:20:43	6.14898
2021/08/04 01:20:50	4.27668
2021/08/04 02:20:41	4.80208
2021/08/04 03:20:40	6.29762
2021/08/04 04:20:21	8.08455
2021/08/04 05:20:31	11.1629
2021/08/04 06:20:33	6.14898
2021/08/04 07:20:19	13.8148
2021/08/04 08:20:47	8.83006
2021/08/04 09:20:29	9.49158
2021/08/04 10:20:27	6.14898
2021/08/04 12:20:18	11.2236
2021/08/04 16:19:37	15.2918
2021/08/04 17:20:43	11.2236
2021/08/04 18:20:32	8.71436
2021/08/04 20:20:41	13.6239
2021/08/05 02:20:40	11.2796
2021/08/05 06:20:34	6.75426
2021/08/05 07:20:46	9.00777
2021/08/05 08:20:47	6.70373
2021/08/05 09:20:52	5.50818
2021/08/05 11:20:31	4.29884
2021/08/05 12:20:59	6.70373
2021/08/05 13:20:33	4.2391
2021/08/05 14:20:30	4.29884
2021/08/05 15:17:25	5.44334
2021/08/05 16:20:31	5.17494
2021/08/05 17:20:34	3.69188
2021/08/05 18:20:36	4.61086
2021/08/05 19:20:34	4.999
2021/08/05 20:20:36	5.50818
2021/08/05 21:20:35	4.80312
2021/08/05 22:20:27	4.19881
2021/08/05 23:20:28	4.7697
2021/08/06 06:20:11	4.19881
2021/08/06 07:20:28	3.99249
2021/08/06 08:20:30	4.999
2021/08/06 09:20:23	6.44748
2021/08/06 10:20:32	4.29884
2021/08/06 11:20:36	4.999
2021/08/06 12:20:49	5.61605
2021/08/06 13:20:32	9.16242
2021/08/06 14:20:19	7.75887
2021/08/06 15:20:11	7.19166
2021/08/06 16:20:41	4.999
2021/08/06 17:20:33	6.23699
2021/08/06 18:20:32	6.90072
2021/08/06 19:20:31	10.2825
2021/08/06 20:20:31	5.8112
2021/08/06 21:20:18	5.8112
2021/08/06 22:20:11	7.31915
2021/08/06 23:20:13	6.66558
2021/08/07 00:20:05	7.74919
2021/08/07 01:20:08	11.895
2021/08/07 02:20:23	7.98185
2021/08/07 03:20:21	11.0027
2021/08/07 04:20:15	14.9646
2021/08/07 05:19:52	12.9603
2021/08/07 06:20:23	10.557
2021/08/07 07:19:54	12.1515
2021/08/07 08:20:16	4.37493
2021/08/07 09:20:11	4.80208
2021/08/07 10:20:11	4.80208
2021/08/07 11:19:50	5.61605
2021/08/07 12:20:10	8.99833
2021/08/07 13:19:55	4.80208
2021/08/07 14:20:12	8.31925
2021/08/07 15:20:15	6.634
2021/08/07 16:20:16	8.87356
2021/08/07 17:20:15	6.96419
2021/08/07 18:20:16	10.4183
2021/08/07 19:20:15	9.61821
2021/08/07 20:20:19	11.0027
2021/08/07 21:20:22	11.0027
2021/08/07 22:20:27	7.02922
2021/08/07 23:20:18	7.64591
2021/08/08 00:20:19	8.78692
2021/08/08 01:20:21	8.94092
2021/08/08 02:20:06	9.11098
2021/08/08 03:20:07	9.65142
2021/08/08 06:20:05	10.0414
2021/08/08 07:20:13	8.15475
2021/08/08 08:20:16	7.45721
2021/08/08 09:20:05	7.32735
2021/08/08 10:20:06	6.2498
2021/08/08 11:20:23	4.999
2021/08/08 12:20:19	8.81533
2021/08/08 13:20:18	6.53146
2021/08/08 14:20:18	5.8112
2021/08/08 15:20:19	6.90072
2021/08/08 16:20:08	10.4183
2021/08/08 17:20:04	8.40179
2021/08/08 18:20:06	8.07279
2021/08/08 19:20:06	7.04699
2021/08/08 21:19:53	6.57875
2021/08/08 22:20:07	6.9685
2021/08/09 00:20:31	7.12531
2021/08/09 13:20:14	11.315
2021/08/10 05:22:00	9.23634
2021/08/10 08:19:53	17.8401
2021/08/10 09:08:55	12.2593
2021/08/10 09:20:08	12.3822
2021/08/10 10:22:27	8.03181
2021/08/10 11:22:41	6.75056
2021/08/10 12:20:27	5.995
2021/08/10 13:20:16	6.61362
2021/08/10 14:20:09	6.61362
2021/08/10 15:20:11	8.14002
2021/08/10 17:20:09	6.15955
2021/08/10 18:19:59	10.0414
2021/08/10 19:20:21	9.17932
2021/08/11 08:20:07	18.8013
2021/08/11 09:20:06	11.895
2021/08/11 10:19:24	11.2685
2021/08/11 11:20:08	9.64832
2021/08/11 12:21:38	8.88257
2021/08/11 13:20:22	9.17932
2021/08/11 14:20:17	11.9537
2021/08/11 15:20:32	7.02922
2021/08/11 16:20:08	8.07279
2021/08/11 17:19:51	13.2688
2021/08/11 18:19:47	7.64591
2021/08/11 19:20:15	9.20978
2021/08/11 20:20:11	9.66954
2021/08/11 21:20:07	11.1131
2021/08/11 22:20:25	10.0444
2021/08/11 23:20:10	9.31075
2021/08/12 00:21:23	8.03866
2021/08/12 01:20:10	11.3428
2021/08/12 02:19:37	10.013
2021/08/12 03:20:02	10.9791
2021/08/12 04:20:03	10.0444
2021/08/12 05:20:11	9.23634
2021/08/12 06:19:47	8.53991
2021/08/12 07:22:15	8.95935
2021/08/12 08:20:15	6.61362
2021/08/12 09:20:08	7.45721
2021/08/12 10:20:02	8.40179
2021/08/12 11:20:19	11.2756
2021/08/12 12:20:10	6.66558
2021/08/12 13:20:15	6.13922
2021/08/12 14:20:10	6.90072
2021/08/12 15:20:30	8.94259
2021/08/12 16:20:07	7.20625
2021/08/12 17:20:25	7.6302
2021/08/12 18:20:22	8.03866
2021/08/12 19:20:16	10.201
2021/08/12 20:20:19	10.5731
2021/08/12 21:20:10	11.2259
2021/08/12 22:20:07	9.32684
2021/08/12 23:19:51	8.94595
2021/08/13 00:21:20	9.03659
2021/08/13 01:20:09	9.43928
2021/08/13 02:20:09	10.8273
2021/08/13 03:20:19	16.6451
2021/08/13 04:20:21	16.6451
2021/08/13 05:20:08	8.54459
2021/08/13 06:20:01	12.8039
2021/08/13 07:22:47	8.97274
2021/08/13 08:20:17	8.07775
2021/08/13 09:20:18	7.74919
2021/08/13 10:20:27	8.67468
2021/08/13 11:20:09	13.178
2021/08/13 12:20:06	8.94259
2021/08/13 13:20:05	9.73756
2021/08/13 16:17:30	7.98185
2021/08/13 17:20:17	12.5355
2021/08/13 18:20:14	9.33488
2021/08/13 19:20:16	9.50368
2021/08/13 20:20:19	9.43928
2021/08/13 21:20:11	10.5731
2021/08/13 22:20:21	12.7617
2021/08/13 23:20:00	13.9821
2021/08/14 00:20:11	17.4725
2021/08/14 01:20:11	10.7448
2021/08/14 02:22:54	14.5482
2021/08/14 04:20:06	19.4265
2021/08/14 05:20:06	16.712
2021/08/14 07:19:43	14.351
2021/08/14 08:20:19	7.74919
2021/08/14 09:20:16	7.74919
2021/08/14 10:20:18	8.67468
2021/08/14 11:20:18	6.90072
2021/08/14 12:20:19	7.31915
2021/08/14 13:20:19	7.45721
2021/08/14 14:20:17	8.40179
2021/08/14 15:20:17	7.80128
2021/08/14 16:20:19	7.80128
2021/08/14 17:20:13	8.1523
2021/08/14 18:20:16	10.8273
2021/08/14 19:19:54	12.1008
2021/08/14 20:20:17	10.8088
2021/08/14 21:20:16	14.7868
2021/08/14 22:20:19	14.0592
2021/08/14 23:20:15	11.7115
2021/08/15 00:19:56	23.7011
2021/08/15 01:20:31	12.193
2021/08/15 03:21:34	16.9841
2021/08/15 04:20:19	16.1524
2021/08/15 05:20:10	11.4026
2021/08/15 06:20:09	20.2835
2021/08/15 07:20:17	12.6566
2021/08/15 08:20:15	7.20625
2021/08/15 09:21:27	6.33561
2021/08/15 10:20:14	8.40179
2021/08/15 11:20:13	8.78009
2021/08/15 12:20:16	7.6302
2021/08/15 13:19:47	6.90072
2021/08/15 14:20:14	9.26229
2021/08/15 15:20:13	8.09259
2021/08/15 16:19:56	11.2098
2021/08/15 17:22:43	9.34933
2021/08/15 18:20:15	11.3159
2021/08/15 19:20:17	14.7868
2021/08/15 20:20:16	13.9216
2021/08/15 21:20:17	17.2673
2021/08/15 22:20:18	19.0927
2021/08/15 23:20:19	17.2829
2021/08/16 00:20:23	13.9291
2021/08/16 01:20:20	12.4089
2021/08/16 02:20:16	16.6451
2021/08/16 03:21:32	16.6871
2021/08/16 04:21:17	13.9821
2021/08/16 05:20:09	15.1651
2021/08/16 06:20:07	13.4414
2021/08/16 07:19:42	8.78692
2021/08/16 08:20:00	7.14703
2021/08/16 09:20:22	8.40179
2021/08/16 10:20:16	7.74919
2021/08/16 11:20:27	7.74919
2021/08/16 12:20:13	8.07279
2021/08/16 13:20:06	8.02683
2021/08/16 14:20:24	11.0236
2021/08/16 15:20:12	5.8112
2021/08/16 16:20:16	7.98185
2021/08/16 17:19:55	9.34077
2021/08/16 18:20:14	10.1671
2021/08/16 19:19:55	10.1671
2021/08/16 20:20:16	10.9476
2021/08/16 21:20:17	9.43928
2021/08/16 22:20:19	12.4856
2021/08/16 23:20:15	12.9341
2021/08/17 00:20:18	16.9384
2021/08/17 01:20:18	19.0039
2021/08/17 02:20:20	13.4692
2021/08/17 03:19:42	19.5192
2021/08/17 04:20:02	21.0604
2021/08/17 07:21:24	23.4448
2021/08/17 08:20:17	9.17932
2021/08/17 09:20:17	9.26229
2021/08/17 16:20:15	9.11098
2021/08/17 17:19:54	7.98185
2021/08/17 18:19:53	10.7355
2021/08/17 19:20:15	9.96092
2021/08/17 20:20:17	8.8459
2021/08/17 21:20:15	10.4642
2021/08/17 22:20:16	12.1762
2021/08/17 23:20:16	8.57613
2021/08/18 00:20:18	9.56713
2021/08/18 01:20:15	9.90505
2021/08/18 02:20:17	11.0458
2021/08/18 03:20:15	10.1671
2021/08/18 04:20:13	12.4137
2021/08/18 05:20:17	17.4625
2021/08/18 06:20:07	8.54751
2021/08/18 07:19:39	11.5745
2021/08/18 08:20:07	10.7224
2021/08/18 09:20:05	7.64591
2021/08/18 11:20:27	7.46927
2021/08/18 12:20:17	7.64591
2021/08/18 13:20:15	7.64591
2021/08/18 14:20:17	8.07279
2021/08/18 15:20:14	9.11098
2021/08/18 18:17:30	8.39762
2021/08/18 19:20:18	10.7448
2021/08/18 20:20:17	10.7731
2021/08/18 21:20:18	9.56713
2021/08/18 22:20:33	12.4109
2021/08/18 23:20:20	12.193
2021/08/19 00:20:24	11.2259
2021/08/19 01:20:19	10.0324
2021/08/19 02:20:18	11.7516
2021/08/19 03:20:12	13.7815
2021/08/19 04:20:18	12.4012
2021/08/19 05:19:38	13.7815
2021/08/19 06:20:07	8.8459
2021/08/19 07:20:05	9.90051
2021/08/19 08:22:43	9.96092
2021/08/19 09:20:06	8.42971
2021/08/19 10:20:22	8.89719
2021/08/19 11:20:07	9.96092
2021/08/19 12:20:04	8.42971
2021/08/19 13:20:12	11.5745
2021/08/19 14:20:06	9.33488
2021/08/19 15:20:03	30.5244
2021/08/19 16:20:14	29.6343
2021/08/19 18:20:01	5.24976
2021/08/19 19:20:06	1.36015
2021/08/19 20:20:02	3.98497
2021/08/19 21:19:55	0
2021/08/20 08:19:43	3.70675
2021/08/20 09:19:47	2.99666
2021/08/20 10:20:04	1.99499
2021/08/20 11:20:17	3.1305
2021/08/20 12:20:06	4.00999
2021/08/20 13:20:26	3.1305
2021/08/20 14:20:19	4.86724
2021/08/20 15:20:18	4.86724
2021/08/20 16:20:30	4.00999
2021/08/20 17:20:11	4.86724
2021/08/20 18:20:30	6.62495
2021/08/20 19:18:34	2.70924
2021/08/20 20:20:14	5.61249
2021/08/20 21:20:18	3.16386
2021/08/20 22:20:39	5.45619
2021/08/21 00:19:43	4.84665
2021/08/21 01:21:37	5.24976
2021/08/21 02:19:50	4.755
2021/08/21 03:20:06	12.7047
2021/08/21 06:20:19	11.4372
2021/08/21 07:18:41	11.4547
2021/08/21 08:20:37	6.30793
2021/08/21 09:18:39	5.00899
2021/08/21 10:20:39	4.27434
2021/08/21 11:20:01	2.37697
2021/08/21 12:20:40	4.86724
2021/08/21 13:20:35	5.22111
2021/08/21 14:21:44	5.62228
2021/08/21 15:20:34	5.62228
2021/08/21 16:20:35	3.92938
2021/08/21 17:20:34	5.22111
2021/08/21 18:20:38	4.755
2021/08/21 19:20:34	8.97831
2021/08/21 20:20:11	8.07217
2021/08/21 21:18:37	6.03738
2021/08/21 22:20:29	8.97831
2021/08/21 23:20:25	8.49765
2021/08/22 00:20:41	6.03738
2021/08/22 01:20:09	10.9188
2021/08/22 02:20:39	19.5476
2021/08/22 03:22:51	13.5547
2021/08/22 08:20:32	8.40357
2021/08/22 09:18:39	3.62491
2021/08/22 12:20:36	4.27668
2021/08/22 13:18:36	7.35459
2021/08/22 14:20:38	5.41202
2021/08/22 15:20:36	3.1305
2021/08/22 16:20:39	1.59374
2021/08/22 17:18:26	1.36015
2021/08/22 18:20:37	4.89285
2021/08/22 19:18:34	6.96563
2021/08/22 20:20:09	4.02368
2021/08/22 21:18:31	6.96563
2021/08/22 22:20:21	4.2391
2021/08/22 23:18:30	12.095
2021/08/23 00:20:38	16.3615
2021/08/23 01:20:32	13.7782
2021/08/23 02:20:27	5.61249
2021/08/23 03:20:31	24.3134
2021/08/23 04:20:41	13.5015
2021/08/23 05:18:26	17.9363
2021/08/23 06:22:48	10.8531
2021/08/23 07:20:26	13.4826
2021/08/23 08:18:48	8.20427
2021/08/23 09:20:38	3.75899
2021/08/23 10:20:38	2.80891
2021/08/23 11:20:36	2.80891
2021/08/23 12:20:34	3.96358
2021/08/23 13:20:36	4.86724
2021/08/23 14:20:38	5.3376
2021/08/24 14:05:07	0
2021/08/24 14:19:45	1.90263
2021/08/24 16:50:54	1.67631
2021/08/24 17:18:23	3.46554
2021/08/24 18:20:18	2.39374
2021/08/24 19:18:18	2.1
2021/08/24 20:20:18	2.1
2021/08/24 21:20:19	2.86007
2021/08/24 22:18:24	6.03738
2021/08/24 23:20:32	2.86007
2021/08/25 00:20:27	5.01398
2021/08/25 01:20:29	5.01398
2021/08/25 02:20:24	5.27352
2021/08/25 03:20:23	7.02922
2021/08/25 04:20:22	6.65507
2021/08/25 05:20:15	7.48398
2021/08/25 06:20:29	3.70135
2021/08/25 07:20:30	4.77179
2021/08/25 08:20:30	2.04206
2021/08/25 09:20:31	4.3909
2021/08/25 10:20:29	2.20227
2021/08/25 11:19:53	1.60935
2021/08/25 12:18:19	4.22966
2021/08/25 13:19:45	1.64012
2021/08/25 14:20:05	4.70744
2021/08/25 15:19:49	5.01398
2021/08/25 16:20:01	10.4523
2021/08/25 17:19:56	5.67627
2021/08/25 18:20:02	8.28613
2021/08/25 19:20:24	6.03738
2021/08/25 21:19:58	3.42491
2021/08/25 22:20:09	5.67627
2021/08/25 23:19:54	5.71489
2021/08/26 00:19:56	8.28613
2021/08/26 01:20:05	3.42491
2021/08/26 02:20:06	7.38173
2021/08/26 04:20:14	7.38173
2021/08/26 05:20:05	3.42491
2021/08/26 07:19:53	9.48947
2021/08/26 08:20:05	6.88041
2021/08/26 09:20:23	5.60089
2021/08/26 10:20:18	2.54165
2021/08/26 11:20:28	2.39374
2021/08/26 12:20:59	2.54165
2021/08/26 13:20:09	2.86007
2021/08/26 14:20:23	4.08412
2021/08/26 15:20:18	4.77179
2021/08/26 16:20:18	4.77179
2021/08/26 17:20:17	5.67627
2021/08/26 18:20:18	3.87427
2021/08/26 19:20:09	4.70744
2021/08/26 20:20:07	4.70744
2021/08/26 21:20:01	8.94259
2021/08/26 22:19:49	7.71557
2021/08/26 23:20:27	5.67627
2021/08/27 06:19:55	6.65507
2021/08/27 07:20:00	11.0036
2021/08/27 08:20:00	9.25419
2021/08/27 09:20:10	8.03803
2021/08/27 10:20:09	2.54165
2021/08/27 12:20:17	4.70744
2021/08/27 13:20:15	6.98928
2021/08/27 14:20:44	5.67627
2021/08/27 15:20:20	9.36696
2021/08/27 16:20:08	7.71557
2021/08/27 17:19:39	4.10974
2021/08/27 18:20:10	4.45982
2021/08/27 20:19:58	11.1777
2021/08/27 21:19:56	5.27352
2021/08/27 22:19:52	9.50579
2021/08/28 03:19:56	7.70779
2021/08/28 04:20:06	6.15873
2021/08/28 05:20:18	5.20481
2021/08/28 06:20:13	6.66483
2021/08/28 07:20:16	9.85596
2021/08/28 08:20:10	5.27352
2021/08/28 09:20:11	6.88041
2021/08/28 10:20:31	6.88041
2021/08/28 11:20:28	3.40294
2021/08/28 12:20:25	5.67627
2021/08/28 13:20:23	8.1523
2021/08/28 14:20:32	4.40454
2021/08/28 15:20:23	5.22398
2021/08/28 16:20:06	5.86003
2021/08/28 17:20:30	6.08112
2021/08/28 18:20:33	7.59868
2021/08/28 19:20:32	6.17981
2021/08/28 20:20:30	8.17129
2021/08/28 21:20:45	8.22982
2021/08/28 22:20:44	8.81533
2021/08/28 23:19:59	7.37225
2021/08/29 00:20:33	6.92676
2021/08/29 01:20:31	6.5261
2021/08/29 02:20:25	7.37225
2021/08/29 03:20:19	8.22982
2021/08/29 04:20:24	11.3693
2021/08/29 05:20:20	10.8374
2021/08/29 06:20:21	10.2811
2021/08/29 07:20:09	9.19293
2021/08/29 08:20:10	9.19293
2021/08/29 09:20:24	9.19293
2021/08/29 10:20:22	10.7299
2021/08/29 11:20:10	8.53756
2021/08/29 12:20:30	8.53756
2021/08/29 13:19:54	8.86397
2021/08/29 14:20:08	8.22982
2021/08/29 15:20:08	9.46414
2021/08/29 16:20:14	8.6908
2021/08/29 17:20:23	8.86397
2021/08/29 18:20:20	10.4585
2021/08/29 19:20:22	10.4585
2021/08/29 20:20:00	12.2744
2021/08/29 21:20:21	12.2744
2021/08/29 22:20:27	11.6816
2021/08/29 23:20:21	12.5288
2021/08/30 00:20:27	12.0623
2021/08/30 01:20:19	10.8356
2021/08/30 02:20:27	16.0225
2021/08/30 03:20:24	15.3052
2021/08/30 04:20:27	17.4453
2021/08/30 05:19:29	13.6781
2021/08/30 07:22:45	14.6513
2021/08/30 08:20:28	9.39095
2021/08/30 09:20:29	7.94858
2021/08/30 10:20:28	10.3024
2021/08/30 11:20:31	10.5243
2021/08/30 12:20:30	7.95613
2021/08/30 13:20:19	9.75449
2021/08/30 14:22:41	8.86397
2021/08/30 15:19:58	9.29785
2021/08/30 18:17:36	11.4965
2021/08/30 19:20:44	12.8413
2021/08/30 20:20:21	10.1853
2021/08/30 21:20:24	13.6257
2021/08/30 22:20:28	12.8472
2021/08/30 23:20:20	12.2389
2021/08/31 00:20:21	12.4499
2021/08/31 01:20:23	11.3044
2021/08/31 02:20:22	13.053
2021/08/31 03:22:12	6.57343
2021/08/31 04:22:52	11.1933
2021/08/31 05:20:29	17.175
2021/08/31 06:20:33	22.8777
2021/08/31 07:20:30	5.90424
2021/08/31 08:22:57	10.7944
2021/08/31 09:20:28	11.7213
2021/08/31 10:20:33	9.70618
2021/08/31 11:20:36	11.8638
2021/08/31 12:20:20	9.88838
2021/08/31 13:20:38	12.0337
2021/08/31 14:20:29	12.6198
2021/08/31 15:20:40	12.145
2021/08/31 18:17:23	14.292
2021/08/31 19:20:29	15.9966
2021/08/31 20:20:41	15.6569
2021/08/31 21:20:35	9.55196
2021/08/31 22:20:36	14.0506
2021/08/31 23:21:41	15.9928
2021/09/01 00:20:32	15.64
2021/09/01 01:20:40	10.8609
2021/09/01 02:20:47	15.6035
2021/09/01 03:20:35	16.4189
2021/09/01 04:20:36	21.9829
2021/09/01 05:20:35	17.4063
2021/09/01 06:20:19	17.1706
2021/09/01 07:20:29	8.44038
2021/09/01 08:20:29	14.4031
2021/09/01 09:20:37	8.33906
2021/09/01 10:20:45	12.4724
2021/09/01 11:20:27	11.503
2021/09/01 12:20:33	14.3227
2021/09/01 13:20:28	12.4089
2021/09/01 14:20:33	13.3783
2021/09/01 15:20:30	11.1915
2021/09/01 16:20:23	11.0842
2021/09/01 17:20:21	12.7421
2021/09/01 18:20:29	8.44038
2021/09/01 19:20:36	7.86638
2021/09/01 20:20:29	10.2069
2021/09/01 21:20:08	7.86638
2021/09/01 22:20:19	12.1116
2021/09/01 23:20:16	12.4455
2021/09/02 00:20:20	13.2201
2021/09/02 01:20:25	9.14658
2021/09/02 02:20:20	10.4408
2021/09/02 03:20:14	10.8609
2021/09/02 04:20:20	8.44038
2021/09/02 05:20:15	10.8356
2021/09/02 08:20:16	9.55196
2021/09/02 09:20:18	14.0506
2021/09/02 10:20:10	7.71038
2021/09/02 11:20:10	13.3854
2021/09/02 12:20:09	5.95819
2021/09/02 14:20:01	11.664
2021/09/02 15:20:01	11.4114
2021/09/02 17:20:06	8.39405
2021/09/02 18:21:48	8.39405
2021/09/02 19:20:05	8.45044
2021/09/02 20:20:16	9.14658
2021/09/02 21:20:10	9.14658
2021/09/02 22:20:20	14.3185
2021/09/03 00:21:23	3.33017
2021/09/03 09:20:21	16.285
2021/09/03 10:20:21	12.0876
2021/09/03 11:20:16	9.31933
2021/09/03 12:20:22	7.71038
2021/09/03 13:20:21	12.3487
2021/09/03 14:20:30	11.0045
2021/09/03 15:20:30	15.4376
2021/09/03 16:20:22	13.9535
2021/09/03 17:20:35	12.0876
2021/09/03 18:20:33	14.6294
2021/09/03 19:20:22	12.1116
2021/09/03 20:20:22	10.8609
2021/09/03 21:20:18	9.14658
2021/09/03 22:20:16	17.2708
2021/09/04 00:20:15	15.6035
2021/09/04 07:20:20	13.1985
2021/09/04 08:19:57	14.0506
2021/09/04 11:20:20	14.0506
2021/09/04 12:20:18	14.0506
2021/09/04 13:20:21	14.968
2021/09/04 14:20:20	15.4376
2021/09/04 15:20:18	12.3487
2021/09/04 16:20:19	15.4159
2021/09/04 17:20:38	14.4021
2021/09/04 18:20:39	13.3615
2021/09/04 19:20:22	14.7973
2021/09/04 20:20:30	9.63846
2021/09/04 21:20:14	12.1569
2021/09/04 22:20:23	11.0802
2021/09/04 23:20:27	12.3191
2021/09/05 00:20:29	12.095
2021/09/05 01:20:19	10.5546
2021/09/05 02:20:20	11.7724
2021/09/05 03:20:18	13.5521
2021/09/05 04:20:21	12.095
2021/09/05 05:20:19	12.3191
2021/09/05 06:20:20	12.1116
2021/09/05 07:20:29	14.6513
2021/09/05 08:20:28	12.64
2021/09/05 09:20:32	12.64
2021/09/05 10:20:29	11.664
2021/09/05 11:20:30	12.3487
2021/09/05 12:20:18	13.5458
2021/09/05 13:19:58	14.0506
2021/09/05 14:20:32	14.0506
2021/09/05 15:20:20	7.71038
2021/09/05 16:20:19	13.1305
2021/09/05 17:20:26	10.6775
2021/09/05 18:20:19	7.86638
2021/09/05 19:20:25	10.4408
2021/09/05 20:20:22	10.4408
2021/09/05 21:20:18	11.7724
2021/09/05 22:20:19	7.86638
2021/09/05 23:20:20	10.6775
2021/09/06 00:20:25	10.5546
2021/09/06 01:20:15	12.095
2021/09/06 02:20:05	7.86638
2021/09/06 07:20:17	11.8377
2021/09/06 08:20:19	8.5936
2021/09/06 09:20:19	8.05233
2021/09/06 12:20:17	11.7724
2021/09/06 15:20:12	8.24015
2021/09/06 16:20:18	12.8176
2021/09/06 18:20:54	12.0453
2021/09/06 20:20:16	5.60803
2021/09/07 04:19:53	7.6896
2021/09/07 05:19:54	9.14166
2021/09/07 06:20:00	9.88433
2021/09/07 10:19:59	18.8351
2021/09/07 12:20:15	12.3073
2021/09/07 13:20:19	10.4408
2021/09/07 14:21:23	13.1985
2021/09/07 15:20:21	7.17287
2021/09/07 16:20:21	9.74372
2021/09/07 17:20:48	11.8377
2021/09/07 18:20:39	11.3534
2021/09/07 19:20:47	10.1941
2021/09/07 20:20:22	13.1335
2021/09/07 21:20:24	12.2813
2021/09/07 23:19:55	13.8326
2021/09/08 00:19:43	20.5925
2021/09/08 04:19:33	22.8189
2021/09/08 12:20:15	14.6048
2021/09/08 13:20:39	13.5805
2021/09/08 14:20:40	14.8516
2021/09/08 17:20:32	14.8516
2021/09/08 18:19:52	12.0851
2021/09/08 21:20:38	13.9961
2021/09/08 23:20:33	16.4432
2021/09/09 00:20:12	15.7483
2021/09/09 01:20:37	14.314
2021/09/09 02:20:44	13.9961
2021/09/09 04:20:18	17.1759
2021/09/09 09:20:25	10.7187
2021/09/09 11:21:04	8.20366
2021/09/09 12:20:43	11.1777
2021/09/09 13:20:42	15.2283
2021/09/09 14:20:45	12.8137
2021/09/09 15:20:48	14.9201
2021/09/09 16:20:52	16.0194
2021/09/09 17:22:01	12.9453
2021/09/09 18:20:40	9.36269
2021/09/09 20:20:35	15.198
2021/09/09 21:20:10	17.4777
2021/09/09 22:20:37	12.0569
2021/09/09 23:20:40	12.0872
2021/09/10 11:20:53	11.9846
2021/09/10 12:20:58	15.9408
2021/09/10 15:11:06	13.7615
2021/09/10 15:20:51	14.6427
2021/09/10 16:20:38	15.9408
2021/09/10 17:20:39	16.3957
2021/09/10 18:20:40	14.6796
2021/09/10 19:20:43	10.1336
2021/09/10 20:20:49	15.9684
2021/09/10 21:20:45	16.1694
2021/09/10 22:20:08	13.4365
2021/09/10 23:20:39	13.4365
2021/09/11 00:20:54	16.2019
2021/09/11 03:20:01	21.7748
2021/09/11 11:20:37	13.0549
2021/09/11 13:20:39	14.6796
2021/09/11 14:20:39	15.1394
2021/09/11 15:20:39	14.6796
2021/09/11 16:20:40	13.0549
2021/09/11 17:20:52	14.7258
2021/09/11 18:20:50	16.2019
2021/09/11 19:21:14	16.4344
2021/09/11 20:20:21	19.3812
2021/09/11 21:20:38	18.9721
2021/09/11 22:20:38	16.1694
2021/09/11 23:21:08	19.3812
2021/09/12 00:21:03	20.5302
2021/09/12 01:20:55	14.5839
2021/09/12 02:20:58	25.9594
2021/09/12 03:20:55	20.1343
2021/09/12 04:21:59	18.971
2021/09/12 05:20:40	17.4393
2021/09/12 07:20:47	20.223
2021/09/12 08:21:55	12.0507
2021/09/12 09:21:57	17.2064
2021/09/12 11:20:46	15.0828
2021/09/12 12:20:51	13.3469
2021/09/12 13:21:00	15.0828
2021/09/12 14:21:03	16.3496
2021/09/12 15:20:48	15.9684
2021/09/12 16:20:40	16.3957
2021/09/12 17:20:38	17.4473
2021/09/12 18:20:40	16.1694
2021/09/12 19:20:39	17.4473
2021/09/12 20:20:41	17.4473
2021/09/12 21:20:38	20.3583
2021/09/12 22:20:40	20.0205
2021/09/12 23:20:39	19.0945
2021/09/13 00:20:30	14.7882
2021/09/13 01:20:28	21.281
2021/09/13 14:20:33	15.4771
2021/09/13 15:20:42	17.474
2021/09/13 16:21:09	14.2468
2021/09/13 19:20:31	17.4473
2021/09/13 20:20:16	20.0724
2021/09/13 22:20:29	13.7018
2021/09/14 03:20:36	21.5251
2021/09/14 08:20:18	15.511
2021/09/14 09:20:39	12.9263
2021/09/14 10:20:38	15.2319
2021/09/14 11:21:03	16.1694
2021/09/14 12:20:40	14.8842
2021/09/14 13:20:41	14.8842
2021/09/14 14:20:41	15.9041
2021/09/14 15:20:46	18.9275
2021/09/14 16:20:44	14.8842
2021/09/14 17:20:43	16.5786
2021/09/14 18:20:23	17.9625
2021/09/14 19:20:40	19.5637
2021/09/14 20:20:40	16.8985
2021/09/14 21:20:36	17.0226
2021/09/14 22:20:41	16.9086
2021/09/14 23:20:49	15.4237
2021/09/15 00:20:40	20.4049
2021/09/15 08:21:53	12.9715
2021/09/15 09:20:47	15.9041
2021/09/15 10:20:57	17.8306
2021/09/15 11:20:42	18.4997
2021/09/15 12:20:36	13.6147
2021/09/15 13:20:35	15.734
2021/09/15 14:20:35	19.9161
2021/09/15 15:20:47	16.3257
2021/09/15 17:20:34	20.2359
2021/09/15 18:20:39	18.8534
2021/09/15 19:20:35	20.2359
2021/09/16 07:20:42	19.2076
2021/09/16 08:20:49	18.715
2021/09/16 09:20:47	21.1353
2021/09/16 10:20:49	20.0724
2021/09/16 11:20:56	20.4074
2021/09/16 12:20:52	18.4997
2021/09/16 13:20:40	14.2745
2021/09/16 14:20:38	14.1753
2021/09/16 15:20:41	15.4874
2021/09/16 16:20:42	16.3257
2021/09/16 17:20:48	19.1296
2021/09/16 18:20:45	17.8807
2021/09/16 19:20:40	20.7261
2021/09/16 20:20:27	16.6184
2021/09/16 21:20:43	17.1023
2021/09/16 22:22:34	14.181
2021/09/16 23:21:00	18.4927
2021/09/17 00:20:35	24.2095
2021/09/17 01:21:04	20.2161
2021/09/17 02:22:04	20.4049
2021/09/17 03:20:51	20.5961
2021/09/17 04:20:44	17.9098
2021/09/17 06:20:30	17.2305
2021/09/17 07:20:49	15.5917
2021/09/17 17:20:59	17.5798
2021/09/17 18:21:01	18.2461
2021/09/17 19:20:45	16.2222
2021/09/17 20:20:46	16.8882
2021/09/17 21:20:52	19.1296
2021/09/17 22:20:53	16.8882
2021/09/17 23:21:05	19.3592
2021/09/18 00:20:25	20.7164
2021/09/18 01:20:39	16.6184
2021/09/18 02:20:38	16.8882
2021/09/18 03:20:52	16.9237
2021/09/18 04:20:57	20.5961
2021/09/18 05:20:58	22.9462
2021/09/18 06:20:15	23.3619
2021/09/18 07:20:50	13.5676
2021/09/18 08:20:48	16.7263
2021/09/18 09:20:51	15.3994
2021/09/18 10:20:55	18.541
2021/09/18 12:20:57	16.5786
2021/09/18 13:20:47	17.4473
2021/09/18 14:20:59	16.058
2021/09/18 15:20:51	17.9625
2021/09/18 16:20:46	19.4746
2021/09/18 17:20:51	20.8665
2021/09/18 18:20:50	19.3592
2021/09/18 19:20:57	18.6478
2021/09/18 20:20:57	18.2063
2021/09/18 21:20:40	18.0047
2021/09/18 22:20:22	18.3314
2021/09/18 23:20:39	19.1296
2021/09/19 00:21:00	17.9994
2021/09/19 01:20:18	20.5609
2021/09/19 02:21:03	20.3853
2021/09/19 03:20:51	16.9163
2021/09/19 04:20:12	17.9994
2021/09/19 05:20:35	23.277
2021/09/19 06:20:44	25.1863
2021/09/19 07:20:52	20.33
2021/09/19 08:20:21	19.2076
2021/09/19 09:20:49	18.715
2021/09/19 11:20:47	19.0945
2021/09/19 12:20:55	20.0724
2021/09/19 13:20:49	15.4874
2021/09/19 14:21:02	15.2319
2021/09/19 15:20:56	16.1171
2021/09/19 16:20:39	21.1353
2021/09/19 17:20:39	16.6184
2021/09/19 18:20:49	19.4836
2021/09/19 19:20:51	18.2461
2021/09/19 20:20:55	15.5271
2021/09/19 21:20:54	19.238
2021/09/19 22:20:45	20.3853
2021/09/19 23:21:58	22.1142
2021/09/20 01:20:45	16.2681
2021/09/20 02:22:05	18.0945
2021/09/20 03:20:53	30.4436
2021/09/20 04:21:57	21.98
2021/09/20 07:21:52	20.7548
2021/09/20 08:20:54	20.3128
2021/09/20 09:20:50	20.2546
2021/09/20 11:20:28	19.0945
2021/09/20 12:20:55	16.7263
2021/09/20 13:20:53	17.2893
2021/09/20 14:20:30	15.3994
2021/09/20 15:20:33	17.9625
2021/09/20 16:21:02	21.1353
2021/09/20 17:20:52	19.3592
2021/09/20 18:21:00	16.8882
2021/09/20 19:20:56	18.3766
2021/09/20 20:21:01	14.5086
2021/09/20 21:20:44	19.3592
2021/09/20 22:20:45	17.1761
2021/09/21 00:20:47	21.9556
2021/09/21 01:20:54	23.0842
2021/09/21 02:20:48	19.5637
2021/09/21 03:20:57	18.7883
2021/09/21 04:20:54	23.0671
2021/09/21 05:20:51	30.2425
2021/09/21 06:20:29	26.83
2021/09/21 07:21:10	21.1265
2021/09/21 08:20:41	22.1215
2021/09/21 09:20:41	17.7099
2021/09/21 10:20:42	20.2359
2021/09/21 11:20:41	17.5285
2021/09/21 12:20:44	16.8985
2021/09/21 13:21:47	17.9625
2021/09/21 14:20:39	14.2745
2021/09/21 15:20:41	17.9625
2021/09/21 16:20:41	19.2076
2021/09/21 17:20:39	18.1066
2021/09/21 18:20:40	15.6834
2021/09/21 19:20:47	17.5909
2021/09/21 20:20:42	22.1842
2021/09/21 21:20:52	17.3078
2021/09/21 22:20:41	19.3592
2021/09/21 23:20:59	21.98
2021/09/22 00:20:41	18.2497
2021/09/22 01:20:40	19.8507
2021/09/22 02:20:56	19.7345
2021/09/22 03:20:48	18.7824
2021/09/22 04:22:08	18.7824
2021/09/22 05:20:37	18.0701
2021/09/22 06:20:43	20.9507
2021/09/22 07:20:49	18.7824
2021/09/22 08:20:50	16.9163
2021/09/22 09:21:20	17.9625
2021/09/22 10:20:41	16.3505
2021/09/22 11:21:04	17.6185
2021/09/22 12:20:55	18.715
2021/09/22 13:20:52	21.1353
2021/09/22 14:21:03	16.892
2021/09/22 15:20:41	17.9625
2021/09/22 16:20:48	18.0497
2021/09/22 18:20:41	19.589
2021/09/22 19:21:10	18.1066
2021/09/22 20:20:49	19.7352
2021/09/22 21:20:50	23.4551
2021/09/22 22:20:56	21.3403
2021/09/22 23:20:51	22.1993
2021/09/23 00:20:41	19.7352
2021/09/23 01:20:52	19.8043
2021/09/23 02:20:45	18.6107
2021/09/23 03:20:57	21.3403
2021/09/23 04:20:49	22.1142
2021/09/23 05:20:49	26.8823
2021/09/23 06:20:52	28.4128
2021/09/23 07:20:51	16.6496
2021/09/23 08:20:49	15.9151
2021/09/23 09:20:50	20.469
2021/09/23 10:20:50	16.6448
2021/09/23 11:20:53	17.8894
2021/09/23 12:20:51	15.2026
2021/09/23 13:20:47	19.2429
2021/09/23 14:20:51	17.9625
2021/09/23 15:20:49	19.2076
2021/09/23 16:20:59	18.3603
2021/09/23 17:20:53	14.4631
2021/09/23 18:21:00	14.4631
2021/09/23 19:20:58	18.6478
2021/09/23 20:20:48	19.3592
2021/09/23 21:21:00	16.2681
2021/09/23 22:20:40	18.6478
2021/09/23 23:20:50	16.9237
2021/09/24 00:21:06	21.0801
2021/09/24 01:23:08	21.9581
2021/09/24 02:20:57	21.9581
2021/09/24 03:20:55	18.1066
2021/09/24 04:20:48	23.2082
2021/09/24 05:23:14	20.9392
2021/09/24 06:20:17	18.1066
2021/09/24 07:20:40	20.5961
2021/09/24 08:20:46	19.7507
2021/09/24 09:20:45	17.1333
2021/09/24 10:20:53	18.2461
2021/09/24 11:20:52	15.386
2021/09/24 12:20:51	19.9161
2021/09/24 13:20:49	17.7496
2021/09/24 14:20:49	17.0912
2021/09/24 15:20:51	18.9299
2021/09/24 16:20:52	20.7261
2021/09/24 17:20:50	19.5791
2021/09/24 18:20:30	21.0801
2021/09/24 19:20:54	16.8882
2021/09/24 20:20:49	17.4665
2021/09/24 21:21:59	19.4836
2021/09/24 22:20:54	23.5487
2021/09/24 23:20:50	18.2324
2021/09/25 00:20:48	15.6834
2021/09/25 01:20:56	19.4836
2021/09/25 02:20:21	18.2324
2021/09/25 09:20:58	18.2461
2021/09/25 10:21:04	16.7263
2021/09/25 11:20:53	19.271
2021/09/25 12:20:48	16.7263
2021/09/25 13:20:49	19.238
2021/09/25 14:20:59	22.9271
2021/09/25 15:20:45	17.8807
2021/09/25 16:20:45	20.4846
2021/09/25 17:20:05	22.1842
2021/09/25 18:20:30	16.8882
2021/09/25 19:20:34	20.7164
2021/09/25 20:20:39	18.2497
2021/09/25 21:20:27	19.6186
2021/09/25 22:20:28	19.3592
2021/09/25 23:20:31	20.7164
2021/09/26 00:20:20	22.9907
2021/09/26 01:20:23	17.7361
2021/09/26 10:20:18	19.7208
2021/09/26 11:20:25	23.2082
2021/09/26 12:20:21	21.4953
2021/09/26 13:19:59	19.3592
2021/09/26 14:20:22	20.5961
2021/09/26 15:20:29	18.1066
2021/09/26 16:20:21	20.5961
2021/09/26 17:20:21	19.7208
2021/09/26 18:20:18	20.9392
2021/09/26 22:20:13	19.589
2021/09/27 00:20:01	16.2222
2021/09/27 01:20:02	16.8882
2021/09/27 02:20:02	21.9581
2021/09/27 03:20:25	22.1842
2021/09/27 04:20:17	20.5961
2021/09/27 05:20:37	23.4192
2021/09/27 07:20:28	19.7208
2021/09/27 08:20:18	19.2502
2021/09/27 09:20:07	20.1132
2021/09/27 11:20:18	21.9702
2021/09/27 12:21:33	17.8653
2021/09/27 13:20:05	19.0384
2021/09/27 14:20:10	16.746
2021/09/27 15:21:06	16.9163
2021/09/27 16:21:52	18.1066
2021/09/27 17:20:18	19.7208
2021/09/27 18:20:21	19.3592
2021/09/27 19:21:25	24.6917
2021/09/27 20:20:13	8.24682
2021/09/27 21:20:07	15.7255
2021/09/27 22:20:12	18.3766
2021/09/27 23:21:33	16.4496
2021/09/28 00:20:13	22.1142
2021/09/28 01:20:12	18.5338
2021/09/28 02:20:04	19.8043
2021/09/28 03:20:14	28.8642
2021/09/28 04:19:59	22.052
2021/09/28 05:19:58	20.8411
2021/09/28 06:19:59	21.98
2021/09/28 07:19:59	16.746
2021/09/28 08:20:01	20.7261
2021/09/28 09:20:08	21.6622
2021/09/28 10:20:00	20.4049
2021/09/28 11:20:00	20.7164
2021/09/28 12:20:05	20.469
2021/09/28 13:20:37	22.358
2021/09/28 14:20:21	19.2076
2021/09/28 15:20:14	18.1066
2021/09/28 16:19:58	19.1296
2021/09/28 17:19:59	20.5961
2021/09/28 18:20:00	22.1842
2021/09/28 19:20:13	21.9581
2021/09/28 20:20:03	19.4836
2021/09/28 21:20:05	20.5961
2021/09/28 22:20:13	24.4639
2021/09/28 23:20:09	20.4164
2021/09/29 00:19:41	20.5961
2021/09/29 08:20:08	18.9299
2021/09/29 09:20:11	19.1296
2021/09/29 11:20:06	19.4746
2021/09/29 12:20:14	18.2461
2021/09/29 13:20:07	19.5791
2021/09/29 14:20:15	19.4746
2021/09/29 15:20:22	22.0606
2021/09/29 16:20:16	23.3043
2021/09/29 17:21:14	15.7255
2021/09/29 18:19:43	26.0432
2021/09/29 19:20:11	20.7164
2021/09/29 20:21:58	22.2982
2021/09/29 21:19:32	20.5961
2021/09/29 22:19:33	23.5487
2021/09/30 00:20:10	20.6032
2021/09/30 01:20:04	18.2964
2021/09/30 02:21:18	21.9581
2021/09/30 03:20:14	17.298
2021/09/30 04:21:17	23.2082
2021/09/30 05:20:11	15.6834
2021/09/30 06:20:06	27.2883
2021/09/30 07:20:11	14.5086
2021/09/30 08:20:10	16.746
2021/09/30 09:20:09	17.8807
2021/09/30 10:20:13	21.6806
2021/09/30 11:20:16	21.7557
2021/09/30 12:20:09	17.8807
2021/09/30 13:20:07	18.2461
2021/09/30 14:19:50	16.6184
2021/09/30 15:20:12	19.1296
2021/09/30 16:19:32	19.7208
2021/09/30 17:20:18	25.2402
2021/09/30 18:20:16	24.7823
2021/09/30 19:21:30	15.6834
2021/09/30 20:20:10	16.8882
2021/09/30 21:21:24	18.4927
2021/09/30 22:20:22	19.3592
2021/09/30 23:20:05	19.3592
2021/10/01 00:21:09	16.957
2021/10/01 01:21:47	16.957
2021/10/01 02:19:46	15.6834
2021/10/01 03:19:54	28.6363
2021/10/01 09:20:10	21.6622
2021/10/01 10:20:16	20.3853
2021/10/01 11:20:17	20.7622
2021/10/01 12:19:37	19.1296
2021/10/01 13:20:11	19.1296
2021/10/01 14:20:19	15.7499
2021/10/01 15:20:12	15.5271
2021/10/01 16:20:00	19.7208
2021/10/01 17:21:08	14.5086
2021/10/01 18:20:01	17.4665
2021/10/01 19:20:10	25.5791
2021/10/01 20:20:11	14.5086
2021/10/01 21:20:01	20.6032
2021/10/01 22:22:19	20.5115
2021/10/01 23:20:06	16.8882
2021/10/02 00:20:04	18.4927
2021/10/02 01:21:14	19.8728
2021/10/02 02:20:00	18.2324
2021/10/02 03:19:59	25.1718
2021/10/02 04:20:10	24.2299
2021/10/02 05:20:08	29.7003
2021/10/02 06:19:40	27.6496
2021/10/02 07:20:02	16.2681
2021/10/02 08:22:36	8.23165
2021/10/02 09:20:16	15.7003
2021/10/02 10:20:15	21.7748
2021/10/02 11:20:13	17.9625
2021/10/02 12:20:12	19.4746
2021/10/02 13:20:12	19.1536
2021/10/02 14:20:19	16.6184
2021/10/02 15:20:23	19.1536
2021/10/02 16:20:08	16.6184
2021/10/02 17:20:14	20.9507
2021/10/02 18:20:14	17.791
2021/10/02 19:20:10	23.658
2021/10/02 22:19:38	22.1142
2021/10/02 23:20:05	23.5487
2021/10/03 00:20:01	26.3298
2021/10/03 01:19:52	21.0801
2021/10/03 02:20:10	15.011
2021/10/03 03:21:06	17.6221
2021/10/03 04:20:00	26.6931
2021/10/03 05:20:04	19.7208
2021/10/03 06:20:04	16.957
2021/10/03 07:19:42	14.9355
2021/10/03 08:20:02	18.9299
2021/10/03 09:21:24	19.4746
2021/10/03 10:20:12	17.8807
2021/10/03 11:20:16	20.5431
2021/10/03 12:20:10	15.4874
2021/10/03 13:20:15	11.6555
2021/10/03 14:20:21	16.8077
2021/10/03 15:20:01	11.8865
2021/10/03 16:20:00	19.7208
2021/10/03 17:20:23	18.4927
2021/10/03 18:20:05	17.298
2021/10/03 19:20:05	18.7824
2021/10/03 20:20:03	16.005
2021/10/03 21:20:14	23.8732
2021/10/03 22:20:10	23.277
2021/10/03 23:20:25	26.506
2021/10/04 00:21:27	18.5338
2021/10/04 01:20:09	21.2704
2021/10/04 02:19:40	17.7522
2021/10/04 03:19:38	22.211
2021/10/04 05:22:30	21.5297
2021/10/04 06:20:12	41.3745
2021/10/04 07:20:10	22.5819
2021/10/04 08:20:13	29.9717
2021/10/04 09:20:10	21.281
2021/10/04 10:19:39	18.8534
2021/10/04 11:20:08	20.469
2021/10/04 12:20:14	16.8265
2021/10/04 13:19:55	16.4991
2021/10/04 14:19:40	14.265
2021/10/04 15:20:16	16.8265
2021/10/04 16:19:53	16.0219
2021/10/04 17:20:14	15.7613
2021/10/04 18:19:53	15.1493
2021/10/04 19:20:20	19.4743
2021/10/04 20:20:16	21.1369
2021/10/04 21:20:12	20.9306
2021/10/04 22:22:31	16.3869
2021/10/04 23:20:32	18.3107
2021/10/05 00:22:43	22.9915
2021/10/05 01:20:34	16.9425
2021/10/05 02:20:15	16.6205
2021/10/05 03:20:35	22.8668
2021/10/05 05:22:29	27.2048
2021/10/05 07:21:23	20.411
2021/10/05 08:20:36	14.6335
2021/10/05 09:20:16	17.0426
2021/10/05 10:20:34	17.9805
2021/10/05 11:20:15	15.7337
2021/10/05 12:20:34	16.8265
2021/10/05 13:20:33	14.1739
2021/10/05 14:20:40	17.0326
2021/10/05 15:20:32	19.3101
2021/10/05 16:20:30	16.9759
2021/10/05 17:20:30	18.6698
2021/10/05 18:20:29	18.3595
2021/10/05 19:20:32	16.1112
2021/10/05 20:20:38	17.01
2021/10/05 21:20:27	17.01
2021/10/05 22:20:32	20.1576
2021/10/05 23:20:37	18.3456
2021/10/06 00:20:31	15.7921
2021/10/06 01:22:50	15.7921
2021/10/06 02:20:42	14.6356
2021/10/06 03:20:41	23.2747
2021/10/06 05:20:28	12.6246
2021/10/06 07:20:32	12.7047
2021/10/06 08:20:33	17.6085
2021/10/06 09:20:35	12.571
2021/10/06 10:20:34	15.5129
2021/10/06 11:20:35	14.3506
2021/10/06 12:20:32	13.614
2021/10/06 13:20:32	18.7291
2021/10/06 14:20:14	14.6335
2021/10/06 15:20:33	16.0219
2021/10/06 16:20:31	17.2711
2021/10/06 17:20:24	14.1739
2021/10/06 18:20:27	15.8836
2021/10/06 19:20:34	19.9351
2021/10/06 20:20:40	18.1146
2021/10/06 21:20:32	17.7014
2021/10/06 22:20:32	14.8415
2021/10/06 23:20:30	19.259
2021/10/07 00:20:23	19.259
2021/10/07 01:20:40	17.4703
2021/10/07 02:20:22	14.4139
2021/10/07 03:21:53	13.7135
2021/10/07 04:20:25	13.7135
2021/10/07 06:22:26	17.2227
2021/10/07 07:19:55	14.8415
2021/10/07 08:20:40	15.3473
2021/10/07 09:20:32	16.4283
2021/10/07 10:20:35	13.1278
2021/10/07 11:20:35	19.8308
2021/10/07 12:20:32	17.2711
2021/10/07 13:20:33	16.8265
2021/10/07 14:20:44	17.6241
2021/10/07 15:20:23	15.7337
2021/10/07 16:20:23	19.5987
2021/10/07 17:20:20	16.1112
2021/10/07 18:20:21	17.8466
2021/10/07 19:20:34	17.8466
2021/10/07 20:20:28	22.0066
2021/10/07 21:23:01	19.9642
2021/10/07 22:20:33	16.0156
2021/10/07 23:20:21	14.7279
2021/10/08 00:22:55	21.3834
2021/10/08 01:20:35	22.7763
2021/10/08 03:20:32	19.0838
2021/10/08 04:20:41	17.9764
2021/10/08 05:20:32	12.6246
2021/10/08 06:20:39	14.0926
2021/10/08 07:20:33	14.1739
2021/10/08 08:20:35	16.9759
2021/10/08 09:20:34	18.2934
2021/10/08 10:20:13	16.3432
2021/10/08 11:20:35	16.8265
2021/10/08 12:21:49	17.6241
2021/10/08 13:20:33	18.7291
2021/10/08 14:20:38	19.8308
2021/10/08 15:20:26	18.1475
2021/10/08 16:20:21	20.2005
2021/10/08 17:20:21	17.8466
2021/10/08 18:20:21	19.774
2021/10/08 19:20:32	18.6698
2021/10/08 20:22:43	16.1496
2021/10/08 21:20:22	19.4743
2021/10/08 22:20:30	15.0841
2021/10/08 23:20:20	17.2227
2021/10/09 00:20:21	18.5553
2021/10/09 01:20:36	15.3815
2021/10/09 02:20:35	17.4808
2021/10/09 03:21:01	18.2494
2021/10/09 04:20:22	16.6027
2021/10/09 05:20:21	14.7279
2021/10/09 06:20:21	14.7153
2021/10/09 07:20:20	16.9759
2021/10/09 08:20:21	14.7153
2021/10/09 09:20:12	12.7047
2021/10/09 10:20:22	13.614
2021/10/09 11:20:21	16.8265
2021/10/09 12:20:46	17.6241
2021/10/09 13:20:21	17.0426
2021/10/09 14:20:22	18.0447
2021/10/09 15:20:21	19.0921
2021/10/09 16:20:21	18.0859
2021/10/09 17:20:20	13.2004
2021/10/09 18:20:01	14.8691
2021/10/09 19:20:21	16.9759
2021/10/09 20:20:12	15.0841
2021/10/09 21:20:13	18.6698
2021/10/09 22:20:12	12.6921
2021/10/10 03:20:14	14.4727
2021/10/10 10:19:48	20.402
2021/10/10 11:20:17	15.3815
2021/10/10 12:20:18	16.4274
2021/10/10 13:20:33	14.1739
2021/10/10 14:20:27	16.8003
2021/10/10 15:20:28	16.4991
2021/10/10 16:20:44	14.1739
2021/10/10 17:20:28	14.3631
2021/10/10 18:20:41	12.7047
2021/10/10 19:20:42	18.1146
2021/10/10 20:21:41	18.5876
2021/10/10 21:20:28	14.7153
2021/10/10 22:20:32	13.7135
2021/10/10 23:20:08	19.286
2021/10/11 00:21:41	12.3175
2021/10/11 01:20:44	18.6698
2021/10/11 02:21:08	17.2227
2021/10/11 03:20:38	16.9759
2021/10/11 04:23:01	15.1493
2021/10/11 05:20:51	19.4743
2021/10/11 06:20:21	10.7452
2021/10/11 07:23:03	18.1146
2021/10/11 08:20:35	16.9759
2021/10/11 09:20:33	15.9678
2021/10/11 10:20:34	13.614
2021/10/11 11:20:28	15.7337
2021/10/11 12:20:25	17.9805
2021/10/11 13:20:22	13.614
2021/10/11 14:20:22	15.1493
2021/10/11 15:20:21	16.8265
2021/10/11 16:20:22	14.4848
2021/10/11 17:20:39	20.8233
2021/10/11 18:20:44	18.5876
2021/10/11 19:20:23	19.9642
2021/10/11 20:20:21	15.4282
2021/10/11 21:23:03	13.448
2021/10/11 23:20:48	16.1496
2021/10/12 00:22:57	18.8183
2021/10/12 01:20:30	18.8064
2021/10/12 02:20:23	16.0714
2021/10/12 03:20:30	20.5295
2021/10/12 05:20:26	18.315
2021/10/12 06:20:04	18.2135
2021/10/12 07:20:33	17.2227
2021/10/12 08:20:34	18.3595
2021/10/12 09:23:00	15.3111
2021/10/12 10:21:26	16.4991
2021/10/12 11:20:24	16.8003
2021/10/12 12:20:21	20.01
2021/10/12 13:20:24	20.2005
2021/10/12 14:20:22	19.0921
2021/10/12 15:20:31	20.2359
2021/10/12 16:20:19	19.8083
2021/10/12 17:20:47	20.402
2021/10/12 18:20:28	14.8415
2021/10/12 19:20:22	18.0859
2021/10/12 20:20:49	16.622
2021/10/12 21:20:34	24.1574
2021/10/12 22:20:52	19.0838
2021/10/12 23:20:40	18.9763
2021/10/13 00:20:39	15.8836
2021/10/13 01:20:30	17.2586
2021/10/13 02:22:59	18.0483
2021/10/13 03:21:36	15.1291
2021/10/13 04:20:41	15.9283
2021/10/13 05:20:49	15.0841
2021/10/13 06:20:49	19.9895
2021/10/13 07:20:23	17.0326
2021/10/13 08:20:23	16.1496
2021/10/13 09:20:22	16.2145
2021/10/13 10:20:24	17.2711
2021/10/13 11:20:23	17.2711
2021/10/13 12:20:22	14.7153
2021/10/13 13:20:23	19.3101
2021/10/13 14:20:36	16.8265
2021/10/13 15:20:22	19.0921
2021/10/13 16:20:45	20.7348
2021/10/13 17:20:36	21.9661
2021/10/13 18:20:41	17.4808
2021/10/13 19:20:32	16.7765
2021/10/13 20:20:35	16.2145
2021/10/13 21:20:34	18.6698
2021/10/13 22:20:22	17.2366
2021/10/13 23:20:21	16.1112
2021/10/14 00:20:23	21.6483
2021/10/14 01:20:21	18.4938
2021/10/14 02:20:02	21.2577
2021/10/14 03:20:22	15.8836
2021/10/14 04:20:22	19.5987
2021/10/14 05:20:21	20.2359
2021/10/14 06:20:23	17.3289
2021/10/14 07:20:23	20.2359
2021/10/14 08:20:14	17.3289
2021/10/14 09:20:37	20.8223
2021/10/14 10:20:36	19.7304
2021/10/14 11:20:57	19.7304
2021/10/14 12:20:47	17.9805
2021/10/14 13:20:42	13.8813
2021/10/14 14:20:34	13.2004
2021/10/14 15:20:28	18.9602
2021/10/14 16:20:43	14.4727
2021/10/14 17:21:30	18.5553
2021/10/14 18:20:13	18.5569
2021/10/14 19:20:21	15.7921
2021/10/14 20:20:22	16.4271
2021/10/14 21:20:23	16.3869
2021/10/14 22:20:22	19.9735
2021/10/14 23:20:22	17.1304
2021/10/15 00:20:22	14.3513
2021/10/15 01:20:29	15.3815
2021/10/15 03:20:40	17.5986
2021/10/15 04:20:04	18.0483
2021/10/15 22:21:45	19.5643
2021/10/15 23:20:04	19.5643
2021/10/16 01:20:01	14.1028
2021/10/16 02:20:04	18.3456
2021/10/16 03:20:03	10.3218
2021/10/16 04:19:37	16.2145
2021/10/16 05:21:02	17.01
2021/10/16 06:20:05	21.9203
2021/10/16 08:20:23	21.123
2021/10/16 09:20:30	18.7291
2021/10/16 10:22:52	15.0502
2021/10/16 11:22:48	8.97552
2021/10/16 12:20:03	17.715
2021/10/16 13:21:31	15.3111
2021/10/16 14:20:22	9.21737
2021/10/16 15:20:23	18.4394
2021/10/16 16:20:22	14.8415
2021/10/16 17:20:29	17.2227
2021/10/16 18:22:57	19.3688
2021/10/16 19:20:33	16.3261
2021/10/16 21:20:19	20.2005
2021/10/16 22:20:37	19.286
2021/10/16 23:22:23	21.8396
2021/10/17 00:20:35	24.4164
2021/10/17 01:20:41	24.3844
2021/10/17 02:22:02	15.7613
2021/10/17 04:19:57	10.1158
2021/10/17 06:20:08	14.5344
2021/10/17 09:20:38	15.478
2021/10/17 12:20:34	13.9675
2021/10/17 13:20:33	18.7697
2021/10/17 14:20:29	16.4283
2021/10/17 15:20:29	21.6067
2021/10/17 16:21:29	23.662
2021/10/17 17:20:27	21.9155
2021/10/17 18:19:53	16.3677
2021/10/17 19:20:02	19.1324
2021/10/17 20:20:02	23.5104
2021/10/17 22:20:24	15.3704
2021/10/17 23:20:30	19.7335
2021/10/18 00:20:22	13.0403
2021/10/18 01:20:22	18.2727
2021/10/18 02:20:40	19.4304
2021/10/18 03:20:37	20.1718
2021/10/18 04:20:01	21.0343
2021/10/18 05:20:47	17.8466
2021/10/18 06:22:45	19.6543
2021/10/18 07:20:40	16.9759
2021/10/18 08:20:36	15.1493
2021/10/18 09:20:36	12.8553
2021/10/18 10:20:35	17.6876
2021/10/18 11:20:29	13.1278
2021/10/18 12:20:26	19.7304
2021/10/18 13:22:43	13.614
2021/10/18 14:20:22	16.0219
2021/10/18 15:20:22	18.0447
2021/10/18 16:20:22	17.0326
2021/10/18 17:20:24	13.8438
2021/10/18 18:20:23	17.4808
2021/10/18 19:19:55	14.4132
2021/10/18 20:21:11	22.3168
2021/10/18 21:22:51	16.9425
2021/10/18 22:21:32	18.8183
2021/10/18 23:21:40	12.6246
2021/10/19 00:20:45	15.1291
2021/10/19 01:20:01	21.7883
2021/10/19 02:20:32	17.0658
2021/10/19 03:21:40	19.6901
2021/10/19 05:22:55	23.9904
2021/10/19 06:21:06	19.6901
2021/10/19 07:20:02	16.3261
2021/10/19 08:20:37	16.7732
2021/10/19 09:20:40	14.4817
2021/10/19 10:21:40	16.9759
2021/10/19 11:22:51	19.286
2021/10/19 12:20:38	16.2145
2021/10/19 13:20:23	13.2004
2021/10/19 14:20:23	14.7153
2021/10/19 15:22:22	20.2005
2021/10/19 16:20:36	15.3704
2021/10/19 17:20:44	11.7418
2021/10/19 18:20:12	16.9759
2021/10/19 19:22:49	14.1028
2021/10/19 20:20:05	14.8486
2021/10/19 21:20:09	11.7397
2021/10/19 22:20:31	14.4132
2021/10/19 23:20:29	22.9124
2021/10/20 00:20:21	19.0644
2021/10/20 01:20:37	23.3028
2021/10/20 02:20:36	23.91
2021/10/20 03:20:33	31.5117
2021/10/20 04:21:39	27.786
2021/10/20 05:20:33	24.3253
2021/10/20 06:20:03	29.4162
2021/10/20 07:21:37	33.4263
2021/10/20 08:20:35	21.7067
2021/10/20 09:20:01	17.7361
2021/10/20 10:20:36	18.4394
2021/10/20 11:20:40	17.1939
2021/10/20 12:20:36	15.7337
2021/10/20 13:20:24	15.3473
2021/10/20 15:21:23	16.4283
2021/10/20 16:20:35	15.4282
2021/10/20 17:20:31	18.5876
2021/10/20 18:21:48	14.1782
2021/10/20 19:20:42	19.1528
2021/10/20 20:21:39	15.0326
2021/10/20 21:20:42	15.0326
2021/10/20 22:20:40	21.7782
2021/10/20 23:20:26	14.1782
2021/10/21 00:20:27	15.4858
2021/10/21 01:20:24	15.0858
2021/10/21 02:20:43	14.6537
2021/10/21 05:20:31	29.1503
2021/10/21 06:21:57	19.3117
2021/10/21 08:19:56	16.2813
2021/10/21 09:20:32	13.8874
2021/10/21 10:20:36	16.4991
2021/10/21 11:20:24	16.8265
2021/10/21 12:20:30	13.607
2021/10/21 13:20:37	11.2147
2021/10/21 14:20:29	14.5055
2021/10/21 15:20:08	13.2004
2021/10/21 16:20:30	16.4271
2021/10/21 17:20:21	16.7765
2021/10/21 18:20:38	16.8941
2021/10/21 19:20:29	21.3021
2021/10/21 20:20:29	13.4588
2021/10/21 21:20:26	14.7279
2021/10/21 22:20:10	21.1369
2021/10/21 23:21:40	15.7921
2021/10/22 00:20:33	17.0543
2021/10/22 01:20:40	13.0488
2021/10/22 02:20:44	15.7921
2021/10/22 03:20:41	13.4588
2021/10/22 04:20:37	12.6921
2021/10/22 05:20:27	14.8486
2021/10/22 06:20:04	13.2004
2021/10/22 07:20:04	11.3384
2021/10/22 08:20:33	18.0859
2021/10/22 09:20:36	15.4619
2021/10/22 10:20:38	20.7348
2021/10/22 11:20:36	17.715
2021/10/22 12:20:26	15.1493
2021/10/22 13:20:32	14.1739
2021/10/22 14:20:09	18.0447
2021/10/22 15:20:42	17.2711
2021/10/22 16:20:29	15.426
2021/10/22 17:20:24	15.7921
2021/10/22 18:20:44	19.9895
2021/10/22 19:20:39	14.8486
2021/10/22 20:20:02	16.3869
2021/10/22 21:20:22	13.8524
2021/10/22 22:20:10	12.184
2021/10/22 23:20:30	19.3052
2021/10/23 00:20:22	19.774
2021/10/23 01:20:28	15.1291
2021/10/23 02:22:41	20.8233
2021/10/23 03:22:40	16.4274
2021/10/23 04:20:22	16.7765
2021/10/23 05:20:08	16.4274
2021/10/23 06:20:26	16.4271
2021/10/23 07:21:43	25.7505
2021/10/23 08:20:33	19.4592
2021/10/23 09:20:38	18.1243
2021/10/23 10:20:47	17.8283
2021/10/23 11:20:35	18.3595
2021/10/23 12:20:36	18.0447
2021/10/23 13:20:37	13.7135
2021/10/23 14:20:24	16.0219
2021/10/23 15:20:35	17.2711
2021/10/23 16:20:38	17.596
2021/10/23 17:20:16	17.8466
2021/10/23 18:20:08	20.8233
2021/10/23 19:20:23	15.7921
2021/10/23 20:20:42	17.5377
2021/10/23 21:20:45	17.8466
2021/10/23 22:20:27	18.9034
2021/10/23 23:20:30	13.8524
2021/10/24 00:20:35	15.7921
2021/10/24 01:20:34	16.7765
2021/10/24 02:20:21	17.6989
2021/10/24 03:20:29	16.4347
2021/10/24 04:20:22	16.0714
2021/10/24 05:20:30	19.0992
2021/10/24 06:20:24	24.3977
2021/10/24 07:20:38	16.7529
2021/10/24 08:20:59	22.2589
2021/10/24 09:20:56	21.4546
2021/10/24 10:20:55	15.7337
2021/10/24 11:20:57	12.8922
2021/10/24 12:20:35	16.0219
2021/10/24 13:20:41	12.3463
2021/10/24 14:20:43	16.0219
2021/10/24 15:20:55	19.5987
2021/10/24 16:20:42	16.3869
2021/10/24 17:21:07	19.6576
2021/10/24 18:20:36	18.5553
2021/10/24 19:21:58	19.6576
2021/10/24 20:20:30	17.8466
2021/10/24 21:20:58	17.4808
2021/10/24 22:21:14	17.5377
2021/10/25 00:23:12	20.9394
2021/10/25 01:21:05	21.7041
2021/10/25 02:20:22	32.2549
2021/10/25 03:20:58	21.1007
2021/10/25 07:21:00	18.7595
2021/10/25 08:23:24	20.0607
2021/10/25 09:20:28	13.9675
2021/10/25 10:21:00	19.3101
2021/10/25 11:20:57	20.7348
2021/10/25 12:20:39	17.2711
2021/10/25 13:20:59	15.099
2021/10/25 14:20:50	16.0219
2021/10/25 15:20:59	18.0447
2021/10/25 16:21:07	18.5569
2021/10/25 17:20:55	17.8466
2021/10/25 18:20:55	19.774
2021/10/25 19:20:52	17.5186
2021/10/25 20:20:48	13.8524
2021/10/25 21:20:46	19.6543
2021/10/25 22:21:04	15.7921
2021/10/25 23:23:10	16.7765
2021/10/26 00:20:42	13.4588
2021/10/26 01:20:43	18.9034
2021/10/26 02:20:51	15.7921
2021/10/26 03:20:45	13.0488
2021/10/26 04:20:57	15.7921
2021/10/26 05:20:54	15.7921
2021/10/26 06:20:57	16.0901
2021/10/26 07:20:50	14.4132
2021/10/26 08:21:48	17.2711
2021/10/26 09:20:58	16.2145
2021/10/26 10:20:57	18.0447
2021/10/26 11:20:51	17.0426
2021/10/26 12:20:52	13.2004
2021/10/26 13:20:43	15.099
2021/10/26 14:20:41	18.0447
2021/10/26 15:20:42	15.1493
2021/10/26 16:20:55	19.9895
2021/10/26 17:21:02	18.9034
2021/10/26 18:20:43	14.7279
2021/10/26 19:20:58	20.9394
2021/10/26 20:20:14	18.5553
2021/10/26 21:20:57	20.9007
2021/10/26 22:20:49	16.9425
2021/10/26 23:20:40	12.6909
2021/10/27 00:20:39	17.8466
2021/10/27 01:20:36	17.5186
2021/10/27 09:20:55	18.0447
2021/10/27 10:21:02	19.5987
2021/10/27 11:20:58	18.3595
2021/10/27 12:20:43	15.1493
2021/10/27 13:20:50	15.426
2021/10/27 14:20:41	14.1739
2021/10/27 15:20:43	15.1493
[truncated: 16,478 more rows]
