# Supplementary material for: Landslide hazard early warning method for rock slopes using a hybrid LSTM-SARIMA data-driven model
Source: PLoS One. 2025 May 23;20(5):e0323650. doi: 10.1371/journal.pone.0323650 (PMC12101732; doi:10.1371/journal.pone.0323650)
Supplement: S8 Data — (XLSX) [file pone.0323650.s009.xlsx]

## Sheet: Sheet1
真实值	预测值
356.944	351.25
354.945	358.54
355.387	358.36
355.399	348.25
353.651	357.69
356.619	368.52
355.978	365.24
355.724	348.25
357.576	352.26
358.782	364.52
358.154	362.255
359.671	345
360.728	351
358.629	368
359.866	369
359.108	355.25
359.92	363.25
358.629	352.15
359.265	365.95
359.34	371.12
