# Supplementary material for: Landslide hazard early warning method for rock slopes using a hybrid LSTM-SARIMA data-driven model
Source: PLoS One. 2025 May 23;20(5):e0323650. doi: 10.1371/journal.pone.0323650 (PMC12101732; doi:10.1371/journal.pone.0323650)
Supplement: S9 Data — (XLSX) [file pone.0323650.s010.xlsx]

## Sheet: Sheet1
真实值	预测值
356.944	355.9
354.945	355.7
355.387	355.9
355.399	356.1
353.651	354.3
356.619	357.2
355.978	356.6
355.724	356.3
357.576	356.2
358.782	359.6
358.154	357.1
359.671	359
360.728	361.8
358.629	359.7
359.866	358.3
359.108	358.1
359.92	358.1
358.629	359.55
359.265	358.1
359.34	358.6
