# Supplementary material for: Landslide hazard early warning method for rock slopes using a hybrid LSTM-SARIMA data-driven model
Source: PLoS One. 2025 May 23;20(5):e0323650. doi: 10.1371/journal.pone.0323650 (PMC12101732; doi:10.1371/journal.pone.0323650)
Supplement: S10 File — (IPYNB) [file pone.0323650.s011.ipynb]

# %% [code]
import pandas as pd
import numpy as np
import matplotlib.pyplot as plt
from statsmodels.tsa.statespace.sarimax import SARIMAX
from sklearn.linear_model import LinearRegression
from sklearn.metrics import mean_squared_error

# 读取 Excel 数据
data = pd.read_excel('J1周期项.xlsx')

# 设置 Time 列为索引
data.set_index('Time', inplace=True)

# 划分训练集和测试集
train_size = int(len(data) * 0.8)
train, test = data.iloc[:train_size], data.iloc[train_size:]

# SARIMA 模型训练和预测
order = (1, 1, 1)  # 设置 SARIMA 模型的阶数
seasonal_order = (1, 1, 1, 12)  # 设置季节性 SARIMA 模型的阶数
model = SARIMAX(train['Cycle'], order=order, seasonal_order=seasonal_order)
model_fit = model.fit(disp=False)
predictions = model_fit.predict(start=len(train), end=len(train)+len(test)-1, dynamic=False)

# 绘制训练集和测试集的训练结果图
plt.figure(figsize=(10, 6))
plt.plot(train.index, train['Cycle'], label='Training Data')
plt.plot(test.index, test['Cycle'], label='Testing Data')
plt.plot(test.index, predictions, 'o', label='SARIMA Predictions',color='yellow')
plt.title('SARIMA Model - Training and Testing Results')
plt.xlabel('Time')
plt.ylabel('Cycle')
plt.legend()
plt.show()

# 线性回归分析
regression_model = LinearRegression()
regression_model.fit(predictions.values.reshape(-1, 1), test['Cycle'].values.reshape(-1, 1))
regression_predictions = regression_model.predict(predictions.values.reshape(-1, 1))

# 绘制观测周期值和预测周期值之间的线性回归分析图
plt.figure(figsize=(8, 6))
plt.plot(predictions, regression_predictions, color='red', linewidth=2, label='Linear Regression')
plt.scatter(predictions, test['Cycle'], color='blue', label='Observations')
plt.title('Linear Regression Analysis')
plt.xlabel('Predicted Values')
plt.ylabel('Observations')
plt.legend()
plt.show()

# 输出模型评估结果
mse = mean_squared_error(test['Cycle'], predictions)
print('Mean Squared Error:', mse)


# %% [code]
