# Supplementary material for: Landslide hazard early warning method for rock slopes using a hybrid LSTM-SARIMA data-driven model
Source: PLoS One. 2025 May 23;20(5):e0323650. doi: 10.1371/journal.pone.0323650 (PMC12101732; doi:10.1371/journal.pone.0323650)
Supplement: S11 Data — (XLSX) [file pone.0323650.s012.xlsx]

## Sheet: Sheet1
真实值	预测值
356.944	355.98
354.945	355.26
355.387	355.9
355.399	355.12
353.651	353
356.619	357.1
355.978	355.2
355.724	355.71
357.576	357.28
358.782	358.1
358.154	358.9
359.671	358.26
360.728	360.25
358.629	358.02
359.866	359.25
359.108	359.59
359.92	359.25
358.629	358.15
359.265	359.95
359.34	359.12
