# Supplementary material for: Landslide hazard early warning method for rock slopes using a hybrid LSTM-SARIMA data-driven model
Source: PLoS One. 2025 May 23;20(5):e0323650. doi: 10.1371/journal.pone.0323650 (PMC12101732; doi:10.1371/journal.pone.0323650)
Supplement: S12 Data — (XLSX) [file pone.0323650.s013.xlsx]

## Sheet: Sheet1
真实值	预测值
356.944	352.256
354.945	355.25
355.387	365.255
355.399	348.21
353.651	356
356.619	340
355.978	349
355.724	359
357.576	355
358.782	362
358.154	357
359.671	356
360.728	357
358.629	356
359.866	366.25
359.108	365.59
359.92	361.25
358.629	352.15
359.265	352.95
359.34	368.12
