# Supplementary material for: Landslide hazard early warning method for rock slopes using a hybrid LSTM-SARIMA data-driven model
Source: PLoS One. 2025 May 23;20(5):e0323650. doi: 10.1371/journal.pone.0323650 (PMC12101732; doi:10.1371/journal.pone.0323650)
Supplement: S13 Data — (XLSX) [file pone.0323650.s014.xlsx]

## Sheet: Sheet1
真实值	预测值
356.944	359.256
354.945	351.25
355.387	372.255
355.399	352.21
353.651	361
356.619	359
355.978	352
355.724	351
357.576	352
358.782	356
358.154	355.8
359.671	356.59
360.728	363.25
358.629	352.02
359.866	356.25
359.108	362.59
359.92	361.25
358.629	356.15
359.265	357.95
359.34	362.12
